# Supplementary material for: GWAS of five gynecologic diseases and cross-trait analysis in Japanese
Source: Eur J Hum Genet. 2019 Sep 5;28(1):95–107. doi: 10.1038/s41431-019-0495-1 (PMC6906293; doi:10.1038/s41431-019-0495-1)
Supplement: Supplementary file 3 — Supplementary Tables [file 41431_2019_495_MOESM3_ESM.xlsx]

## Sheet: S.Table1
Supplementary Table 1. Lambda values of each GWAS.
Dateset	Analytic methods
	mach2dat	BOLT-LMM	MTAG	SCOPA
Uterine fibroid	0.967	1.047	1.026	-
Endometriosis	0.993	1	0.993	-
Ovarian cancer	0.978	1	0.992	-
Uterine endometrial cancer	0.998	1	1.021	-
Uterine cervical cancer	1.008	1.047	1.044	-
All cases vs shared controls	0.99	1.047	-	-
RE2C*	NAa	NAa	-	-
SCOPA	-	-	-	NAa
aLambda values are not available for RE2C* and SCOPA.

## Sheet: S.Table2
Supplementary Table 2. Summary statistics of the reported variants. Uterine fibroid.
OR in BOLT-LMM is adjusted using case fraction u, using the formula; log(OR) = β / (u × (1-u)). RE2C does not produce OR. aThe reported variants, or variants in linkage disequilibrium with r2 > 0.7 in either of European or East Asian of 1KGP phase3. NA indicates no proxy SNPs available. bBased on hg19. cReference (Ref) and alternative (Alt) alleles on forward strand. dAlternative allele frequency…
Uterine fibroid (ref. 2, 3)
Reported SNP	Chr	Position (bp)b	Ref / Altc		Same or proxy SNPa	Chr	Position (bp)b	Ref / Altc	AltAlleleFreq.d	mach2dat			BOLT-LMM			MTAG
										OR (95% CI)	P		OR (95% CI)	P		OR (95% CI)	P
rs10917151	1	22 422 721	G / A		rs10917151	1	22 422 721	G / A	0.546	1.17 (1.12-1.23)	1.243e-10		1.14 (1.10-1.18)	4.8e-12		1.03 (1.02-1.04)	2.56113e-07
rs148143917	2	11 664 751	A / C		NA	NA	NA	NA	NA	NA	NA		NA	NA		NA	NA
rs10929757	2	11 702 661	A / C		rs10929757	2	11 702 661	A / C	0.4945	1.11 (1.05-1.16)	3.908e-05		1.08 (1.04-1.12)	1.4e-05		1.02 (1.01-1.03)	0.00484575
rs479404	3	27 363 064	T / C		rs479404	3	27 363 064	T / C	0.1977	1.02 (0.96-1.08)	0.5151		1.01 (0.97-1.06)	0.62		1.00 (0.99-1.02)	0.599228
rs765333492	4	53 887 270	T / C		NA	NA	NA	NA	NA	NA	NA		NA	NA		NA	NA
rs2202282	4	70 634 441	C / T		rs2202282	4	70 634 441	C / T	0.7044	1.03 (0.98-1.09)	0.2244		1.03 (0.99-1.07)	0.12		1.01 (1.00-1.02)	0.175074
rs10069690	5	1 279 790	C / T		rs10069690	5	1 279 790	C / T	0.2387	1.13 (1.07-1.21)	5.437e-05		1.10 (1.05-1.15)	5.8e-05		1.03 (1.02-1.04)	2.96526e-05
rs58415480	6	152 562 271	C / G		NA	NA	NA	NA	NA	NA	NA		NA	NA		NA	NA
rs73639400	9	683 423	T / C		rs73639400	9	683 423	T / C	0.5732	1.03 (0.98-1.08)	0.3254		1.03 (0.99-1.07)	0.13		1.01 (0.99-1.02)	0.35844
rs7030354	9	804 231	C / T		rs7030354	9	804 231	C / T	0.7005	1.05 (1.00-1.11)	0.05127		1.05 (1.00-1.09)	0.027		1.02 (1.00-1.03)	0.0141114
rs7907606	10	105 680 632	T / G		rs7907606	10	105 680 632	T / G	0.1618	1.05 (0.99-1.12)	0.1184		1.03 (0.98-1.08)	0.24		1.01 (1.00-1.03)	0.0659596
rs11246001	11	210 899	C / T		rs11246001	11	210 899	C / T	0.1244	0.71 (0.66-0.77)	1.74e-16		0.77 (0.72-0.81)	1.2e-20		0.93 (0.91-0.95)	2.65205e-15
rs507139	11	225 196	G / A		rs507139	11	225 196	G / A	0.0136	0.78 (0.62-0.96)	0.02109		0.86 (0.73-1.01)	0.06		0.93 (0.89-0.98)	0.00691288
rs11031731	11	32 365 430	G / A		rs11031731	11	32 365 430	G / A	0.0479	1.09 (0.98-1.22)	0.1267		1.10 (1.01-1.20)	0.026		1.02 (0.99-1.05)	0.16516
rs1800057	11	108 143 456	C / G		NA	NA	NA	NA	NA	NA	NA		NA	NA		NA	NA
rs1801516	11	108 175 462	G / A		NA	NA	NA	NA	NA	NA	NA		NA	NA		NA	NA
rs117245733	13	40 723 944	G / A		NA	NA	NA	NA	NA	NA	NA		NA	NA		NA	NA
rs7986407	13	41 179 798	A / G		NA	NA	NA	NA	NA	NA	NA		NA	NA		NA	NA
rs78378222	17	7 571 752	T / G		NA	NA	NA	NA	NA	NA	NA		NA	NA		NA	NA
rs16991615	20	5 948 227	G / A		NA	NA	NA	NA	NA	NA	NA		NA	NA		NA	NA
rs12484951	22	40 703 075	T / G		rs12484951	22	40 703 075	T / G	0.3674	1.18 (1.12-1.24)	5.484e-11		1.15 (1.10-1.19)	1.7e-12		1.04 (1.03-1.06)	9.57719e-13

## Sheet: S.Table3
Supplementary Table 3. Summary statistics of the reported variants. Endometriosis.
OR in BOLT-LMM is adjusted using case fraction u, using the formula; log(OR) = β / (u × (1-u)). RE2C does not produce OR. aThe reported variants, or variants in linkage disequilibrium with r2 > 0.7 in either of European or East Asian of 1KGP phase3. NA indicates no proxy SNPs available. bBased on hg19. cReference (Ref) and alternative (Alt) alleles on forward strand. dAlternative allele frequency…
Endometriosis (ref. 4, 5, 6)
Reported SNP	Chr	Position (bp)b	Ref / Altc		Same or proxy SNPa	Chr	Position (bp)b	Ref / Altc	AltAlleleFreq.d	mach2dat			BOLT-LMM			MTAG
										OR (95% CI)	P		OR (95% CI)	P		OR (95% CI)	P
rs12037376	1	22 462 111	G / A		rs12037376	1	22 462 111	G / A	0.5537	1.35 (1.20-1.52)	8.014e-07		1.31 (1.17-1.46)	1.3e-06		1.02 (1.01-1.03)	0.00618752
rs55938609	1	22 470 451	G / C		rs55938609	1	22 470 451	G / C	0.5483	1.33 (1.18-1.50)	3.063e-06		1.29 (1.16-1.44)	5e-06		1.02 (1.00-1.03)	0.0136247
rs3920498	1	22 492 887	G / C		rs3920498	1	22 492 887	G / C	0.483	1.27 (1.13-1.43)	5.801e-05		1.26 (1.13-1.40)	4.7e-05		1.02 (1.01-1.03)	0.00561231
rs200922190	1	193 203 491	A / AATAATT		rs200922190	1	193 203 491	A / AAATTAT	0.0558	0.91 (0.69-1.21)	0.5223		0.90 (0.70-1.15)	0.39		NA	NA
rs116175374	2	31 425 185	G / A		NA	NA	NA	NA	NA	NA	NA		NA	NA		NA	NA
rs6546324	2	67 856 490	A / C		rs6546324	2	67 856 490	A / C	0.7916	0.86 (0.75-0.99)	0.03743		0.88(0.77-1.00)	0.052		0.99 (0.97-1.00)	0.0679429
rs10167914	2	113 563 361	A / G		rs10167914	2	113 563 361	A / G	0.7406	1.11 (0.97-1.27)	0.1463		1.08 (0.96-1.22)	0.22		1.01 (1.00-1.03)	0.0706558
rs1250241	2	216 295 312	T / A		rs1250241	2	216 295 312	T / A	0.951	1.02 (0.78-1.33)	0.9079		1.02 (0.79-1.31)	0.88		1.00 (0.97-1.03)	0.833412
rs1250258	2	216 300 185	C / T		rs1250258	2	216 300 185	C / T	0.9399	0.92 (0.73-1.16)	0.4868		0.93 (0.74-1.16)	0.5		0.99 (0.97-1.02)	0.589246
rs113850637	3	103 850 400	C / T		rs113850637	3	103 850 400	C / T	0.1564	1.05 (0.90-1.23)	0.5184		1.02 (0.88-1.18)	0.78		1.01 (0.99-1.02)	0.555403
rs517875	3	174 350 886	C / A		rs517875	3	174 350 886	C / A	0.9627	0.99 (0.74-1.34)	0.9637		0.99 (0.74-1.31)	0.93		1.01 (0.97-1.04)	0.708842
rs1903068	4	56 008 477	A / G		rs1903068	4	56 008 477	A / G	0.1354	0.81 (0.70-0.97)	0.02263		0.86 (0.73-1.00)	0.051		0.98 (0.96-1.00)	0.0364268
rs6908034	6	19 773 930	G / A		NA	NA	NA	NA	NA	NA	NA		NA	NA		NA	NA
rs760794	6	19 790 560	C / T		rs760794	6	19 790 560	C / T	0.703	1.16 (1.02-1.32)	0.02389		1.17 (1.04-1.32)	0.0082		1.02 (1.00-1.03)	0.016304
rs1971256	6	151 816 011	T / C		rs1971256	6	151 816 011	T / C	0.3277	1.09 (0.97-1.23)	0.1571		1.11 (0.99-1.24)	0.081		1.01 (0.99-1.02)	0.261453
rs71575922	6	152 554 014	C / G		NA	NA	NA	NA	NA	NA	NA		NA	NA		NA	NA
rs144240142	6	161 503 024	T / C		NA	NA	NA	NA	NA	NA	NA		NA	NA		NA	NA
rs12700667	7	25 901 639	G / A		rs12700667	7	25 901 639	G / A	0.1899	1.12 (0.97-1.29)	0.1208		1.12 (0.97-1.28)	0.12		1.01 (0.99-1.03)	0.179967
rs74491657	7	46 947 633	G / A		rs74491657	7	46 947 633	G / A	0.2248	0.94 (0.81-1.08)	0.3772		0.95 (0.83-1.08)	0.45		0.99 (0.98-1.01)	0.378079
rs62469231	7	114 031 174	G / A		NA	NA	NA	NA	NA	NA	NA		NA	NA		NA	NA
rs60966186	8	6 831 204	A / G		NA	NA	NA	NA	NA	NA	NA		NA	NA		NA	NA
rs13271465	8	17 282 411	T / C		rs13271465	8	17 282 411	T / C	0.5104	0.96 (0.85-1.07)	0.4504		0.92 (0.83-1.03)	0.13		0.99 (0.98-1.01)	0.422188
rs10965235	9	22 115 105	C / A		rs10965235	9	22 115 105	C / A	0.1803	0.84 (0.72-0.99)	0.0343		0.85 (0.74-0.98)	0.026		0.98 (0.96-0.99)	0.00792142
rs7041895	9	22 162 794	A / C		rs7041895	9	22 162 794	A / C	0.3849	1.18 (1.05-1.32)	0.006884		1.18 (1.05-1.31)	0.0039		1.02 (1.00-1.03)	0.0232976
rs1537377	9	22 169 700	T / C		rs1537377	9	22 169 700	T / C	0.3698	1.14 (1.01-1.29)	0.0333		1.16 (1.03-1.29)	0.012		1.01 (1.00-1.02)	0.0921631
rs855965	10	119 443 759	G / A		rs855965	10	119 443 759	G / A	0.7597	1.02 (0.89-1.17)	0.7517		1.04 (0.92-1.18)	0.51		1.00 (0.99-1.02)	0.894324
rs74485684	11	30 242 287	T / C		rs74485684	11	30 242 287	T / C	0.0258	0.59 (0.37-0.94)	0.02719		0.67 (0.48-0.95)	0.023		0.97 (0.94-1.02)	0.219237
rs4762326	12	95 668 951	C / T		rs4762326	12	95 668 951	C / T	0.4605	1.13 (1.01-1.27)	0.03652		1.13 (1.01-1.25)	0.032		1.01 (1.00-1.03)	0.046056
rs71415016	14	96 443 958	T / C		NA	NA	NA	NA	NA	NA	NA		NA	NA		NA	NA

## Sheet: S.Table4
Supplementary Table 4. Summary statistics of the reported variants. Ovarian cancer.
OR in BOLT-LMM is adjusted using case fraction u, using the formula; log(OR) = β / (u × (1-u)). RE2C does not produce OR. aThe reported variants, or variants in linkage disequilibrium with r2 > 0.7 in either of European or East Asian of 1KGP phase3. NA indicates no proxy SNPs available. bBased on hg19. cReference (Ref) and alternative (Alt) alleles on forward strand. dAlternative allele frequency…
Ovarian cancer. (ref. 7)
Histologic subtypes	Reported SNP	Chr	Position (bp)b	Ref / Altc		Same or proxy SNPa	Chr	Position (bp)b	Ref / Altc	AltAlleleFreq.d	mach2dat			BOLT-LMM			MTAG
											OR (95% CI)	P		OR (95% CI)	P		OR (95% CI)	P
High grade serous	rs56318008	1	22 470 407	C / T		rs56318008	1	22 470 407	C / T	0.5483	1.08 (0.97-1.21)	0.164		1.08 (0.97-1.21)	0.16		1.01 (0.99-1.02)	0.433183
	rs58722170	1	38 096 421	G / C		rs58722170	1	38 096 421	G / C	0.0442	0.85 (0.62-1.16)	0.2946		0.87(0.65-1.15)	0.32		0.98 (0.95-1.01)	0.242984
	rs2165109	2	111 818 658	A / C		rs2165109	2	111 818 658	A / C	0.47	0.98 (0.88-1.09)	0.6945		0.98 (0.88-1.09)	0.67		1.00 (0.98-1.01)	0.697104
	rs2072590	2	177 042 633	A / C		rs2072590	2	177 042 633	A / C	0.7942	0.96 (0.84-1.09)	0.53		0.95 (0.83-1.09)	0.49		0.99 (0.97-1.01)	0.321207
	rs7651446	3	156 406 997	G / T		NA	NA	NA	NA	NA	NA	NA		NA	NA		NA	NA
	rs17329882	4	119 949 960	A / C		rs17329882	4	119 949 960	A / C	0.0603	1.08 (0.86-1.35)	0.5344		1.08 (0.86-1.36)	0.51		1.01 (0.98-1.04)	0.69868
	rs4691139	4	165 908 721	A / G		rs4691139	4	165 908 721	A / G	0.7291	1.02 (0.90-1.16)	0.7706		1.02 (0.91-1.16)	0.7		1.00 (0.99-1.02)	0.67002
	rs10069690	5	1 279 790	C / T		rs10069690	5	1 279 790	C / T	0.2387	1.11 (0.96-1.27)	0.1597		1.10 (0.96-1.27)	0.18		1.01 (0.99-1.03)	0.27525
	rs6456822	6	28 480 635	T / C		NA	NA	NA	NA	NA	NA	NA		NA	NA		NA	NA
	rs11782652	8	82 653 644	A / G		NA	NA	NA	NA	NA	NA	NA		NA	NA		NA	NA
	rs9886651	8	128 817 883	A / G		rs9886651	8	128 817 883	A / G	0.2746	1.00 (0.88-1.14)	0.9856		1.00 (0.88-1.14)	0.97		1.00 (0.98-1.02)	0.982638
	rs10088218	8	129 543 949	G / A		rs10088218	8	129 543 949	G / A	0.0181	0.57 (0.33-0.98)	0.04368		0.66 (0.44-0.99)	0.047		0.95 (0.90-1.00)	0.0384526
	rs3814113	9	16 915 021	T / C		rs3814113	9	16 915 021	T / C	0.2542	0.92 (0.80-1.04)	0.1791		0.92 (0.81-1.04)	0.19		0.99 (0.97-1.00)	0.17444
	rs1243180	10	21 915 619	T / A		rs1243180	10	21 915 619	T / A	0.0208	0.87 (0.58-1.30)	0.4938		0.87 (0.59-1.28)	0.47		0.99 (0.94-1.03)	0.57284
	rs7953249	12	121 403 724	G / A		rs7953249	12	121 403 724	G / A	0.4737	1.01 (0.91-1.13)	0.8335		1.01 (0.91-1.13)	0.86		1.00 (0.99-1.02)	0.781065
	rs7405776	17	36 093 022	A / G		rs7405776	17	36 093 022	A / G	0.6798	1.09 (0.96-1.24)	0.1934		1.09 (0.96-1.24)	0.16		1.02 (0.99-1.02)	0.262297
	rs757210	17	36 096 515	C / T		NA	NA	NA	NA	NA	NA	NA		NA	NA		NA	NA
	rs183211	17	44 788 310	G / A		rs183211	17	44 788 310	G / A	0.7025	0.99 (0.88-1.12)	0.9236		1.00 (0.88-1.13)	0.96		1.00 (0.98-1.01)	0.963729
	rs9303542	17	46 411 500	A / G		rs9303542	17	46 411 500	A / G	0.1865	1.11 (0.96-1.27)	0.157		1.10 (0.96-1.27)	0.17		1.01 (1.00-1.03)	0.124646
	rs8170	19	17 389 704	G / A		NA	NA	NA	NA	NA	NA	NA		NA	NA		NA	NA
	rs6005807	22	28 934 313	T / C		rs6005807	22	28 934 313	T / C	0.9689	1.62 (1.08-2.42)	0.01883		1.46 (1.06-2.00)	0.02		1.04 (1.00-1.08)	0.0456954
Low grade serous	rs9870207	3	190 525 516	A / G		rs9870207	3	190 525 516	A / G	0.4982	0.88 (0.79-0.99)	0.02898		0.89 (0.80-0.99)	0.034		0.98 (0.97-1.00)	0.0289916
	rs150293538	8	77 320 354	C / T		NA	NA	NA	NA	NA	NA	NA		NA	NA		NA	NA
	rs7902587	10	105 694 301	C / T		NA	NA	NA	NA	NA	NA	NA		NA	NA		NA	NA
	rs8098244	18	21 405 553	A / G		rs8098244	18	21 405 553	A / G	0.7873	0.96 (0.84-1.10)	0.5797		0.96 (0.84-1.10)	0.58		1.00 (0.98-1.01)	0.655288
Borderline tumors	rs9870207	3	190 525 516	A / G		rs9870207	3	190 525 516	A / G	0.4982	0.88 (0.79-0.99)	0.02898		0.89 (0.80-0.99)	0.034		0.98 (0.97-1.00)	0.0289916
	rs13113999	4	167 187 046	T / G		rs13113999	4	167 187 046	T / G	0.0657	0.97 (0.76-1.24)	0.7955		0.98 (0.77-1.24)	0.84		1.00 (0.97-1.03)	0.917972
	rs7705526	5	1 285 974	C / A		rs7705526	5	1 285 974	C / A	0.35	1.08 (0.96-1.22)	0.2146		1.08 (0.95-1.21)	0.23		1.01 (0.99-1.02)	0.389744
	rs150293538	8	77 320 354	C / T		NA	NA	NA	NA	NA	NA	NA		NA	NA		NA	NA
	rs7902587	10	105 694 301	C / T		NA	NA	NA	NA	NA	NA	NA		NA	NA		NA	NA
	rs8098244	18	21 405 553	A / G		rs8098244	18	21 405 553	A / G	0.7873	0.96 (0.84-1.10)	0.5797		0.96 (0.84-1.10)	0.58		1.00 (0.98-1.01)	0.655288
Clear cell	rs11651755	17	36 099 840	C / T		rs11651755	17	36 099 840	C / T	0.6743	1.03 (0.92-1.16)	0.6049		1.04 (0.92-1.16)	0.55		1.00 (0.99-1.02)	0.703003
Endometrioid	rs56076405	5	66 121 091	CA / -		NA	NA	NA	NA	NA	NA	NA		NA	NA		NA	NA
Mucinous	rs752590	2	113 972 945	A / G		rs752590	2	113 972 945	A / G	0.1461	0.90 (0.76-1.06)	0.2		0.91 (0.78-1.06)	0.23		0.99 (0.97-1.01)	0.152547
	rs72831838	2	114 016 401	C / T		NA	NA	NA	NA	NA	NA	NA		NA	NA		NA	NA
	rs6542125	2	114 018 826	G / A		NA	NA	NA	NA	NA	NA	NA		NA	NA		NA	NA
	rs6758928	2	114 019 350	G / A		NA	NA	NA	NA	NA	NA	NA		NA	NA		NA	NA
	rs711830	2	177 037 311	A / G		rs711830	2	177 037 311	A / G	0.7946	0.96 (0.84-1.10)	0.5396		0.95 (0.83-1.09)	0.5		0.99 (0.97-1.01)	0.328262
	rs112071820	3	138 849 110	G / GCCAGATTCAGAAT		rs16848785	3	138 848 899	G / A	0.0511	0.92 (0.71-1.20)	0.5363		0.93 (0.73-1.19)	0.56		0.99 (0.96-1.02)	0.608875
	rs112071820	3	138 849 110	G / GCCAGATTCAGAAT		rs112071820	3	138 849 110	G / GCCAGATTCAGAAT	0.0512	0.92 (0.71-1.20)	0.5365		0.93 (0.73-1.19)	0.56		NA	NA
	rs320203	9	104 943 226	C / A		rs320203	9	104 943 226	C / A	0.2193	1.09 (0.95-1.24)	0.2149		1.10 (0.96-1.25)	0.17		1.01 (1.00-1.03)	0.160829
	rs688187	19	39 732 752	G / A		rs688187	19	39 732 752	G / A	0.1042	0.98 (0.81-1.18)	0.8149		0.98 (0.81-1.17)	0.81		1.00 (0.97-1.02)	0.706709

## Sheet: S.Table5
Supplementary Table 5. Summary statistics of the reported variants. Uterine endometrial cancer.
OR in BOLT-LMM is adjusted using case fraction u, using the formula; log(OR) = β / (u × (1-u)). RE2C does not produce OR. aThe reported variants, or variants in linkage disequilibrium with r2 > 0.7 in either of European or East Asian of 1KGP phase3. NA indicates no proxy SNPs available. bBased on hg19. cReference (Ref) and alternative (Alt) alleles on forward strand. dAlternative allele frequency…
Uterine endometrial cancer (ref. 8)
Reported SNP	Chr	Position (bp)b	Ref / Altc		Same or proxy SNPa	Chr	Position (bp)b	Ref / Altc	AltAlleleFreq.d	mach2dat			BOLT-LMM			MTAG
										OR (95% CI)	P		OR (95% CI)	P		OR (95% CI)	P
rs113998067	1	38 073 356	T / C		NA	NA	NA	NA	NA	NA	NA		NA	NA		NA	NA
rs148261157	2	60 897 579	G / A		NA	NA	NA	NA	NA	NA	NA		NA	NA		NA	NA
rs1740828	6	21 649 085	G / A		rs1740828	6	21 649 085	G / A	0.2182	0.94 (0.83-1.05)	0.2798		0.94 (0.84-1.05)	0.28		0.99 (0.97-1.01)	0.256125
rs2747716	6	126 008 372	A / G		rs2747716	6	126 008 372	A / G	0.1602	0.87 (0.76-0.99)	0.03841		0.87 (0.77-0.99)	0.029		0.98(0.96-1.00)	0.0377094
rs1129506	7	29 646 032	G / A		NA	NA	NA	NA	NA	NA	NA		NA	NA		NA	NA
rs35286446	8	129 445 863	G / GAT		rs35286446	8	129 445 863	G / GAT	0.3463	1.00 (0.90-1.10)	0.9713		1.00 (0.91-1.10)	0.99		NA	NA
rs4733613	8	129 599 278	C / G		NA	NA	NA	NA	NA	NA	NA		NA	NA		NA	NA
rs139584729	8	129 623 902	C / G		NA	NA	NA	NA	NA	NA	NA		NA	NA		NA	NA
rs1679014	9	22 207 037	T / C		rs1679014	9	22 207 037	T / C	0.9641	1.02 (0.80-1.30)	0.901		1.01 (0.79-1.30)	0.92		1.00 (0.96-1.04)	0.94846
rs10835920	11	32 489 664	C / T		rs10835920	11	32 489 664	C / T	0.7042	1.03 (0.93-1.14)	0.5755		1.03 (0.93-1.14)	0.56		1.01 (0.99-1.02)	0.393273
rs9668337	12	26 426 338	G / A		rs9668337	12	26 426 338	G / A	0.4204	1.02 (0.93-1.12)	0.7057		1.01 (0.92-1.11)	0.78		1.00 (0.99-1.02)	0.727146
rs3184504	12	111 884 608	T / C		NA	NA	NA	NA	NA	NA	NA		NA	NA		NA	NA
rs10850382	12	115 214 548	C / T		rs10850382	12	115 214 548	C / T	0.0824	1.15 (0.98-1.35)	0.09721		1.14 (0.97-1.35)	0.12		NA	NA
rs7981863	13	73 812 141	C / T		rs9600103	13	73 811 879	C / T	0.1792	0.89 (0.78-1.01)	0.07015		0.89 (0.79-1.01)	0.062		0.98 (0.97-1.00)	0.0845407
rs2498796	14	105 243 220	G / A		rs2498796	14	105 243 220	G / A	0.5447	0.99 (0.90-1.09)	0.8497		0.99 (0.90-1.09)	0.83		1.00 (0.99-1.01)	0.847884
rs937213	15	40 322 124	T / C		NA	NA	NA	NA	NA	NA	NA		NA	NA		NA	NA
rs17601876	15	51 553 909	A / G		rs17601876	15	51 553 909	A / G	0.6603	1.09 (0.98-1.21)	0.09416		1.09 (0.99-1.21)	0.077		NA	NA
rs11263761	17	36 097 775	A / G		rs11263761	17	36 097 775	G / A	0.6166	1.11 (1.00-1.22)	0.04915		1.10 (1.00-1.22)	0.05		1.01 (1.00-1.03)	0.0528746
rs882380	17	46 294 236	C / A		rs882380	17	46 294 236	C / A	0.7917	1.00 (0.89-1.12)	0.9677		1.00 (0.89-1.12)	0.99		1.00 (0.98-1.02)	0.913915

## Sheet: S.Table6
Supplementary Table 6. Summary statistics of the reported variants. Uterine cervical cancer.
OR in BOLT-LMM is adjusted using case fraction u, using the formula; log(OR) = β / (u × (1-u)). RE2C does not produce OR. aThe reported variants, or variants in linkage disequilibrium with r2 > 0.7 in either of European or East Asian of 1KGP phase3. NA indicates no proxy SNPs available. bBased on hg19. cReference (Ref) and alternative (Alt) alleles on forward strand. dAlternative allele frequency…
Uterine cervical cancer (ref. 9,10)
Reported SNP	Chr	Position (bp)b	Ref / Altc		Same or proxy SNPa	Chr	Position (bp)b	Ref / Altc	AltAlleleFreq.d	mach2dat			BOLT-LMM			MTAG
										OR (95% CI)	P		OR (95% CI)	P		OR (95% CI)	P
rs13117307	4	56 751 740	C / T		rs13117307	4	56 751 740	C / T	0.1851	1.19 (1.02-1.38)	0.0239		1.18 (1.01-1.38)	0.033		1.02 (1.00-1.04)	0.0338577
rs2516448	6	31 390 410	T / C		NA	NA	NA	NA	NA	NA	NA		NA	NA		NA	NA
rs115625939	6	32 583 584	A / G		rs115625939	6	32 583 584	A / G	0.1621	0.76 (0.63-0.90)	0.002227		0.77 (0.66-0.91)	0.0018		0.97 (0.96-0.99)	0.00340663
rs9271898	6	32 595 972	G / A		rs9271898	6	32 595 972	G / A	0.3467	0.90 (0.79-1.02)	0.1076		0.90 (0.79-1.02)	0.1		0.99 (0.97-1.00)	0.111118
rs9272143	6	32 600 803	T / C		rs9272143	6	32 600 803	T / C	0.3518	0.87 (0.76-0.99)	0.03666		0.87 (0.77-0.99)	0.034		0.99 (0.97-1.00)	0.0406106
rs3130196	6	33 063 219	T / C		rs3130196	6	33 063 219	T / C	0.0541	1.44 (1.13-1.82)	0.002552		1.47 (1.13-1.91)	0.0046		1.05 (1.01-1.08)	0.00341829
rs4282438	6	33 072 172	T / G		rs4282438	6	33 072 172	T / G	0.3895	0.80 (0.70-0.91)	0.0007362		0.81 (0.72-0.92)	0.0011		0.98 (0.96-0.99)	0.00130827
rs3117027	6	33 089 623	C / A		rs3117027	6	33 089 623	C / A	0.1793	1.14 (0.98-1.34)	0.09934		1.15 (0.97-1.35)	0.1		1.01 (1.00-1.03)	0.121277
rs9277952	6	33 204 274	G / A		rs9277952	6	33 204 274	G / A	0.4524	0.87 (0.77-0.99)	0.03345		0.88 (0.78-1.00)	0.041		0.99 (0.97-1.00)	0.0373033
rs8067378	17	38 051 348	A / G		rs8067378	17	38 051 348	A / G	0.2659	1.01 (0.88-1.16)	0.925		1.01 (0.88-1.16)	0.9		1.00 (0.99-1.02)	0.864862

## Sheet: S.Table7
Supplementary Table 7. Suggestive associations in GWAS for uterine fibroid.
OR in BOLT-LMM is adjusted using case fraction u, using the formula; log(OR) = β / (u × (1-u)). RE2C does not produce OR. aVariants significantly associated with gynecologic diseases. bBased on hg19. cReference (Ref) and alternative (Alt) alleles on forward strand. dAlternative allele frequency among control subjects.
Uterine fibroid
SNPa	Chr	Position (bp)b	Ref / Altc	AltAlleleFreq.d	mach2dat			BOLT-LMM			MTAG
					OR (95% CI)	P		OR (95% CI)	P		OR (95% CI)	P
rs284247	1	10774856	A / G	0.3914	0.90 (0.85-0.94)	1.816e-05		0.91 (0.88-0.95)	3.9e-06		0.97 (0.96-0.98)	2.61526e-06
rs10917119	1	22348409	G / A	0.5398	1.13 (1.08-1.19)	9.201e-07		1.10 (1.06-1.15)	2.5e-07		1.02 (1.01-1.03)	0.000172946
rs3768579	1	22353136	G / A	0.5381	1.13 (1.08-1.19)	6.046e-07		1.10 (1.06-1.15)	1.8e-07		1.02 (1.01-1.03)	0.000165449
rs80173514	1	22354538	C / A	0.538	1.13 (1.08-1.19)	5.506e-07		1.10 (1.06-1.15)	1.7e-07		1.02 (1.01-1.03)	0.000161723
rs2473290	1	22358457	T / C	0.4616	0.88 (0.84-0.93)	5.633e-07		0.91 (0.87-0.94)	1.7e-07		0.98 (0.97-0.99)	0.000203901
rs61778045	1	22358595	G / A	0.5382	1.13 (1.08-1.19)	5.933e-07		1.10 (1.06-1.14)	1.8e-07		1.02 (1.01-1.03)	0.000202863
rs61778046	1	22358789	G / T	0.5384	1.13 (1.08-1.19)	6.446e-07		1.10 (1.06-1.14)	1.9e-07		1.02 (1.01-1.03)	0.000197594
rs12027753	1	22358836	C / T	0.5384	1.13 (1.08-1.19)	6.606e-07		1.10 (1.06-1.14)	2e-07		1.02 (1.01-1.03)	0.00019539
rs111992780	1	22361229	C / T	0.5382	1.13 (1.08-1.19)	6.286e-07		1.10 (1.06-1.14)	1.9e-07		1.02 (1.01-1.03)	0.000274337
rs72665317	1	22367073	T / G	0.5433	1.16 (1.10-1.21)	6.033e-09		1.12 (1.08-1.17)	4.8e-10		1.03 (1.02-1.04)	8.2773e-06
rs2501279	1	22368342	C / T	0.2948	0.89 (0.85-0.94)	3.447e-05		0.91 (0.88-0.95)	7.4e-06		0.98 (0.97-0.99)	0.000670796
rs2473332	1	22369117	C / T	0.3094	0.89 (0.85-0.94)	3.139e-05		0.91 (0.88-0.95)	3.4e-06		0.98 (0.97-0.99)	0.000527531
rs2473330	1	22370421	A / G	0.3036	0.89 (0.84-0.93)	1.064e-05		0.91 (0.87-0.94)	1.2e-06		0.98 (0.96-0.99)	0.000147984
rs10917130	1	22371065	T / G	0.5464	1.17 (1.11-1.23)	3.966e-10		1.13 (1.09-1.18)	2.6e-11		1.03 (1.02-1.04)	7.98977e-07
rs60087035	1	22374808	T / C	0.5404	1.18 (1.12-1.24)	5.992e-11		1.14 (1.10-1.18)	2.3e-12		1.03 (1.02-1.04)	1.1963e-07
rs725158	1	22378280	T / A	0.541	1.18 (1.12-1.24)	5.415e-11		1.14 (1.10-1.18)	2.1e-12		1.03 (1.02-1.04)	1.13333e-07
rs3754496	1	22378880	C / A	0.5409	1.18 (1.12-1.24)	5.363e-11		1.14 (1.10-1.18)	2e-12		1.03 (1.02-1.04)	1.13333e-07
rs12035094	1	22384713	G / T	0.3025	1.18 (1.11-1.24)	3.088e-08		1.14 (1.09-1.19)	1.6e-09		1.03 (1.02-1.05)	3.51676e-07
rs17837951	1	22388872	C / T	0.5404	1.18 (1.12-1.24)	5.183e-11		1.14 (1.10-1.19)	1.9e-12		1.03 (1.02-1.04)	1.07155e-07
rs56319427	1	22396998	T / C	0.5403	1.18 (1.12-1.24)	4.635e-11		1.14 (1.10-1.19)	1.6e-12		1.03 (1.02-1.04)	8.61399e-08
rs12038474	1	22403357	G / A	0.5406	1.18 (1.12-1.24)	4.575e-11		1.14 (1.10-1.19)	1.5e-12		1.03 (1.02-1.04)	1.10236e-07
rs2268179	1	22414785	G / T	0.5404	1.18 (1.12-1.24)	5.164e-11		1.14 (1.10-1.19)	1.8e-12		1.03 (1.02-1.04)	9.85761e-08
rs2268177	1	22415410	A / T	0.5461	1.18 (1.12-1.23)	1.019e-10		1.14 (1.10-1.18)	4e-12		1.03 (1.02-1.04)	2.6531e-07
rs16826582	1	22420852	G / A	0.5462	1.17 (1.12-1.23)	1.059e-10		1.14 (1.10-1.18)	4.1e-12		1.03 (1.02-1.04)	2.43796e-07
rs10917151	1	22422721	G / A	0.546	1.17 (1.12-1.23)	1.243e-10		1.14 (1.10-1.18)	4.8e-12		1.03 (1.02-1.04)	2.56113e-07
rs1534949	1	22426187	C / A	0.2983	0.89 (0.84-0.94)	1.259e-05		0.91 (0.87-0.94)	1.3e-06		0.98 (0.96-0.99)	0.00026192
rs7412010	1	22436446	G / C	0.5762	1.19 (1.13-1.24)	2.018e-11		1.15 (1.10-1.19)	1.2e-12		1.03 (1.02-1.05)	5.44722e-08
rs1474647	1	22441865	C / T	0.2961	0.89 (0.84-0.94)	2.048e-05		0.91 (0.88-0.95)	8.7e-06		0.98 (0.96-0.99)	0.000309358
rs10737462	1	22444975	C / T	0.7024	1.12 (1.07-1.18)	2.102e-05		1.10 (1.05-1.14)	9.2e-06		1.02 (1.01-1.04)	0.000322625
rs2235529	1	22450487	C / T	0.5406	1.18 (1.12-1.24)	4.673e-11		1.14 (1.10-1.18)	1.4e-12		1.03 (1.02-1.04)	1.02321e-07
rs12037376	1	22462111	G / A	0.5537	1.17 (1.11-1.23)	3.915e-10		1.14 (1.10-1.18)	4.8e-12		1.03 (1.02-1.04)	8.45649e-07
rs10799737	1	22462131	T / G	0.4446	0.85 (0.81-0.90)	4.369e-10		0.88 (0.85-0.91)	7e-12		0.97 (0.96-0.98)	9.74338e-07
rs61768001	1	22465820	T / C	0.5522	1.18 (1.12-1.23)	1.547e-10		1.14 (1.10-1.18)	3.1e-12		1.03 (1.02-1.04)	4.61053e-07
rs3820282	1	22468215	C / T	0.5492	1.17 (1.12-1.23)	2.744e-10		1.14 (1.10-1.18)	2.6e-12		1.03 (1.02-1.04)	5.19247e-07
rs56318008	1	22470407	C / T	0.5483	1.17 (1.11-1.23)	6.617e-10		1.14 (1.10-1.18)	8.1e-12		1.03 (1.02-1.04)	7.31291e-07
rs55938609	1	22470451	G / C	0.5483	1.17 (1.11-1.23)	6.644e-10		1.14 (1.10-1.18)	8.2e-12		1.03 (1.02-1.04)	7.31291e-07
rs7529389	1	22475425	G / T	0.3116	0.89 (0.84-0.94)	1.695e-05		0.91 (0.87-0.94)	1.2e-06		0.98 (0.97-0.99)	0.000657588
rs7521775	1	22475649	T / C	0.3122	0.89 (0.84-0.94)	1.663e-05		0.91 (0.87-0.94)	1.2e-06		0.98 (0.97-0.99)	0.000627352
rs7517829	1	22480159	A / G	0.5783	1.10 (1.05-1.15)	0.0001815		1.09 (1.05-1.13)	5e-06		1.02 (1.00-1.03)	0.00785622
rs16826658	1	22485871	T / G	0.5154	1.11 (1.06-1.17)	1.238e-05		1.09 (1.05-1.13)	2.9e-06		1.02 (1.01-1.03)	0.00045721
rs2744721	1	22487036	T / C	0.6107	1.13 (1.07-1.18)	2.791e-06		1.10 (1.06-1.14)	5e-07		1.02 (1.01-1.04)	0.000106178
rs7521902	1	22490724	C / A	0.5121	1.11 (1.06-1.17)	1.227e-05		1.09 (1.05-1.13)	3.4e-06		1.02 (1.01-1.03)	0.000574859
rs4654785	1	22491843	A / G	0.5197	1.12 (1.07-1.18)	2.595e-06		1.10 (1.06-1.14)	5.8e-07		1.02 (1.01-1.03)	0.000143034
rs3920498	1	22492887	G / C	0.483	1.10 (1.05-1.16)	9.012e-05		1.09 (1.05-1.13)	3.4e-06		1.02 (1.00-1.03)	0.00552561
rs12119429	1	22511594	T / C	0.5314	1.10 (1.05-1.16)	0.0001098		1.09 (1.05-1.13)	9.6e-06		1.02 (1.01-1.03)	0.00229711
rs11692588	2	11684484	A / G	0.4772	1.11 (1.05-1.16)	5.435e-05		1.09 (1.05-1.13)	7.7e-06		1.02 (1.01-1.03)	0.0022566
rs6432210	2	11693648	T / C	0.2709	0.88 (0.83-0.93)	4.322e-06		0.90 (0.86-0.94)	5.8e-07		0.98 (0.97-0.99)	0.00191735
rs6432211	2	11693817	T / C	0.271	0.88 (0.83-0.93)	4.326e-06		0.90 (0.86-0.94)	5.8e-07		0.98 (0.97-0.99)	0.00191735
rs6432212	2	11694006	T / C	0.271	0.88 (0.83-0.93)	4.14e-06		0.90 (0.86-0.94)	5.6e-07		0.98 (0.97-0.99)	0.00188448
rs6432213	2	11694018	T / C	0.271	0.88 (0.83-0.93)	4.416e-06		0.90 (0.86-0.94)	5.9e-07		0.98 (0.97-0.99)	0.00214138
rs73191479	2	11694037	T / C	0.2618	0.88 (0.83-0.93)	1.314e-05		0.90 (0.87-0.94)	2.5e-06		0.98 (0.97-0.99)	0.00439383
rs4313952	2	11694251	A / G	0.2685	0.88 (0.83-0.93)	4.661e-06		0.90 (0.86-0.94)	6.3e-07		0.98 (0.97-0.99)	0.00188188
rs6432214	2	11694676	C / T	0.2684	0.88 (0.83-0.93)	4.569e-06		0.90 (0.86-0.94)	6.3e-07		0.98 (0.97-0.99)	0.00193416
rs6432215	2	11694782	T / C	0.2685	0.88 (0.83-0.93)	4.588e-06		0.90 (0.86-0.94)	6.2e-07		0.98 (0.97-0.99)	0.00191541
rs6749404	2	11697206	G / A	0.2681	0.88 (0.83-0.93)	5.92e-06		0.90 (0.87-0.94)	8.3e-07		0.98 (0.97-0.99)	0.00237868
rs930310	2	11698869	A / T	0.2681	0.88 (0.83-0.93)	6.121e-06		0.90 (0.87-0.94)	8.8e-07		0.98 (0.97-0.99)	0.00236097
rs6432216	2	11702960	T / C	0.2691	0.88 (0.83-0.93)	4.149e-06		0.90 (0.86-0.94)	4.8e-07		0.98 (0.97-0.99)	0.00225853
rs1898003	2	11704836	G / T	0.4888	1.11 (1.06-1.16)	3.162e-05		1.09 (1.05-1.13)	8e-06		1.02 (1.00-1.03)	0.00611789
rs6432219	2	11705739	T / C	0.2733	0.88 (0.84-0.93)	1.192e-05		0.90 (0.87-0.94)	8.7e-07		0.98 (0.97-0.99)	0.00385147
rs4669751	2	11706693	T / C	0.2738	0.88 (0.84-0.93)	1.408e-05		0.90 (0.87-0.94)	9.2e-07		0.98 (0.97-0.99)	0.00432146
rs111423685	2	11707409	T / C	0.2727	0.88 (0.84-0.93)	1.307e-05		0.90 (0.86-0.94)	7.9e-07		0.98 (0.97-0.99)	0.00381897
rs7565567	2	11711222	A / C	0.2752	0.89 (0.84-0.94)	3.894e-05		0.91 (0.87-0.94)	3.5e-06		0.98 (0.97-1.00)	0.00769648
rs13429194	2	11712088	G / C	0.2733	0.89 (0.84-0.94)	4.526e-05		0.91 (0.87-0.95)	4.6e-06		0.98 (0.97-1.00)	0.0082854
rs10929759	2	11722012	C / G	0.5232	0.90 (0.85-0.94)	1.188e-05		0.92 (0.88-0.95)	2.2e-06		0.98 (0.97-0.99)	0.00226913
rs10200851	2	11722082	C / T	0.5253	0.90 (0.86-0.94)	1.629e-05		0.92 (0.88-0.95)	3e-06		0.98 (0.97-0.99)	0.00260929
rs10165819	2	11722102	A / T	0.5255	0.90 (0.86-0.94)	1.535e-05		0.92 (0.88-0.95)	2.9e-06		0.98 (0.97-0.99)	0.00258794
rs11674605	2	11722575	A / G	0.5255	0.90 (0.86-0.94)	1.55e-05		0.92 (0.88-0.95)	2.9e-06		0.98 (0.97-0.99)	0.00255533
rs7576826	2	11723021	C / T	0.5263	0.90 (0.86-0.94)	1.769e-05		0.92 (0.88-0.95)	3.5e-06		0.98 (0.97-0.99)	0.00280645
rs16857668	2	11723110	G / A	0.4913	0.91 (0.86-0.95)	6.816e-05		0.92 (0.89-0.96)	9.4e-06		0.98 (0.97-1.00)	0.00843007
rs1865573	2	11723858	G / A	0.4915	0.91 (0.86-0.95)	6.033e-05		0.92 (0.89-0.96)	8.3e-06		0.98 (0.97-1.00)	0.00709192
rs9287734	2	11724475	A / G	0.5254	0.90 (0.86-0.94)	1.66e-05		0.92 (0.88-0.95)	3.2e-06		0.98 (0.97-0.99)	0.00220718
rs9789414	2	11724684	A / G	0.5266	0.90 (0.86-0.94)	1.751e-05		0.92 (0.88-0.95)	3.3e-06		0.98 (0.97-0.99)	0.00250167
rs12468019	2	11725049	T / C	0.5569	0.90 (0.85-0.94)	9.048e-06		0.91 (0.88-0.95)	1.7e-06		0.98 (0.97-0.99)	0.00192635
rs12470971	2	11725241	G / A	0.5221	0.90 (0.86-0.95)	3.65e-05		0.92 (0.89-0.95)	5e-06		0.98 (0.97-1.00)	0.00588624
rs13394619	2	11727507	G / A	0.564	0.90 (0.85-0.94)	7.378e-06		0.92 (0.88-0.95)	1.9e-06		0.98 (0.97-0.99)	0.00124886
rs4669752	2	11727988	G / C	0.569	0.90 (0.86-0.94)	1.506e-05		0.92 (0.89-0.95)	4.1e-06		0.98 (0.97-0.99)	0.00135129
rs4669753	2	11728080	G / A	0.5235	0.90 (0.86-0.95)	2.938e-05		0.92 (0.89-0.95)	5.3e-06		0.98 (0.97-0.99)	0.00464543
rs2358040	2	11731774	T / G	0.5623	0.90 (0.86-0.95)	2.631e-05		0.92 (0.89-0.95)	6.6e-06		0.98 (0.97-0.99)	0.00274188
rs2884374	2	11731846	T / C	0.5624	0.90 (0.86-0.95)	2.63e-05		0.92 (0.89-0.95)	6.6e-06		0.98 (0.97-0.99)	0.00274188
rs9678410	2	11734335	A / C	0.5614	0.90 (0.86-0.95)	3.308e-05		0.92 (0.89-0.95)	8.6e-06		0.98 (0.97-0.99)	0.00280896
rs11686429	2	11735135	A / T	0.5045	0.90 (0.86-0.95)	4.223e-05		0.92 (0.88-0.95)	7.4e-06		0.98 (0.97-0.99)	0.00415549
rs11679686	2	11736037	A / G	0.5611	0.90 (0.86-0.95)	3.197e-05		0.92 (0.89-0.95)	8.4e-06		0.98 (0.97-0.99)	0.00270507
rs1451243	2	100040280	A / T	0.3432	1.10 (1.05-1.16)	9.096e-05		1.09 (1.05-1.13)	7.9e-06		1.03 (1.01-1.04)	4.85755e-05
rs11887109	2	100045184	A / G	0.3433	1.12 (1.06-1.17)	2.137e-05		1.10 (1.06-1.14)	1.4e-06		1.03 (1.01-1.04)	1.39536e-05
rs6717515	2	100045275	T / C	0.3414	1.11 (1.05-1.17)	7.571e-05		1.09 (1.05-1.13)	6.6e-06		1.03 (1.01-1.04)	2.67622e-05
rs3792149	2	100046943	A / C	0.3406	1.10 (1.05-1.16)	0.0001109		1.09 (1.05-1.13)	9e-06		1.03 (1.01-1.04)	4.03553e-05
rs6542879	2	100047600	A / G	0.3405	1.10 (1.05-1.16)	0.0001116		1.09 (1.05-1.13)	9.1e-06		1.03 (1.01-1.04)	4.05738e-05
rs3792146	2	100051522	C / T	0.3404	1.10 (1.05-1.16)	0.0001086		1.09 (1.05-1.13)	8.6e-06		1.03 (1.01-1.04)	4.05738e-05
rs6542880	2	100053866	C / A	0.3404	1.10 (1.05-1.16)	0.0001079		1.09 (1.05-1.13)	8.4e-06		1.03 (1.01-1.04)	3.9881e-05
rs3087386	2	100055506	A / G	0.3403	1.10 (1.05-1.16)	0.0001011		1.09 (1.05-1.13)	7.9e-06		1.03 (1.01-1.04)	3.39775e-05
rs2309585	2	100056617	C / T	0.3404	1.10 (1.05-1.16)	0.0001066		1.09 (1.05-1.13)	8.2e-06		1.03 (1.01-1.04)	3.9881e-05
rs1000409	2	100058189	A / G	0.3404	1.10 (1.05-1.16)	0.0001065		1.09 (1.05-1.13)	8.2e-06		1.03 (1.01-1.04)	3.96661e-05
rs7598629	2	100059709	A / C	0.3404	1.10 (1.05-1.16)	0.0001067		1.09 (1.05-1.13)	8.2e-06		1.03 (1.01-1.04)	3.96661e-05
rs1901283	2	100060561	T / C	0.3404	1.10 (1.05-1.16)	0.0001066		1.09 (1.05-1.13)	8.2e-06		1.03 (1.01-1.04)	3.96661e-05
rs7594838	2	100067554	C / T	0.3404	1.10 (1.05-1.16)	0.0001064		1.09 (1.05-1.13)	8.2e-06		1.03 (1.01-1.04)	3.94523e-05
rs7567674	2	100067578	G / A	0.3405	1.10 (1.05-1.16)	0.0001057		1.09 (1.05-1.13)	8.2e-06		1.03 (1.01-1.04)	3.94523e-05
rs10172752	2	100069385	T / G	0.3404	1.10 (1.05-1.16)	0.0001064		1.09 (1.05-1.13)	8.2e-06		1.03 (1.01-1.04)	3.94523e-05
rs10170425	2	100069589	A / G	0.3404	1.10 (1.05-1.16)	0.0001064		1.09 (1.05-1.13)	8.2e-06		1.03 (1.01-1.04)	3.94523e-05
rs10173466	2	100070294	A / G	0.3404	1.10 (1.05-1.16)	0.0001065		1.09 (1.05-1.13)	8.2e-06		1.03 (1.01-1.04)	3.92396e-05
rs13392042	2	100070575	A / G	0.3404	1.10 (1.05-1.16)	0.0001067		1.09 (1.05-1.13)	8.2e-06		1.03 (1.01-1.04)	3.92396e-05
rs7580448	2	100073130	T / C	0.3404	1.10 (1.05-1.16)	0.000106		1.09 (1.05-1.13)	8.2e-06		1.03 (1.01-1.04)	3.92396e-05
rs10172068	2	100074746	T / C	0.3404	1.10 (1.05-1.16)	0.0001058		1.09 (1.05-1.13)	8.2e-06		1.03 (1.01-1.04)	3.92396e-05
rs13394688	2	100076602	A / G	0.3404	1.10 (1.05-1.16)	0.0001064		1.09 (1.05-1.13)	8.2e-06		1.03 (1.01-1.04)	3.9028e-05
rs959929	2	100078326	G / C	0.3404	1.10 (1.05-1.16)	0.0001058		1.09 (1.05-1.13)	8.1e-06		1.03 (1.01-1.04)	3.9028e-05
rs3792134	2	100080589	T / C	0.3405	1.10 (1.05-1.16)	0.0001054		1.09 (1.05-1.13)	8.1e-06		1.03 (1.01-1.04)	3.21066e-05
rs28369943	2	100081323	C / T	0.3406	1.10 (1.05-1.16)	0.0001045		1.09 (1.05-1.13)	8e-06		1.03 (1.01-1.04)	3.21066e-05
rs6713792	2	100091625	G / C	0.3407	1.11 (1.05-1.16)	0.0001025		1.09 (1.05-1.13)	7.7e-06		1.03 (1.01-1.04)	3.11076e-05
rs13427780	2	100095748	T / C	0.3414	1.11 (1.05-1.16)	9.881e-05		1.09 (1.05-1.13)	7.3e-06		1.03 (1.01-1.04)	2.45132e-05
rs6542882	2	100097613	T / C	0.341	1.11 (1.05-1.16)	0.0001012		1.09 (1.05-1.13)	7.5e-06		1.03 (1.01-1.04)	2.54952e-05
rs7560795	2	100102790	C / G	0.3412	1.11 (1.05-1.16)	0.0001058		1.09 (1.05-1.13)	8e-06		1.03 (1.01-1.04)	2.45553e-05
rs6714244	2	100105312	A / G	0.3413	1.11 (1.05-1.16)	0.0001049		1.09 (1.05-1.13)	7.9e-06		1.03 (1.01-1.04)	2.37128e-05
rs11887574	2	100109251	C / A	0.3426	1.10 (1.05-1.16)	0.0001276		1.09 (1.05-1.13)	9.2e-06		1.03 (1.01-1.04)	2.7639e-05
rs10186340	2	100109913	A / G	0.3485	1.10 (1.05-1.16)	0.0001387		1.09 (1.05-1.13)	8.9e-06		1.03 (1.01-1.04)	2.11776e-05
rs75428193	2	161240218	C / T	0.0185	1.49 (1.25-1.77)	5.777e-06		1.35 (1.18-1.54)	1.6e-05		1.11 (1.07-1.16)	6.05764e-07
rs149966361	2	189500036	G / A	0.0218	1.47 (1.23-1.76)	1.68e-05		1.42 (1.23-1.63)	9.7e-07		1.09 (1.05-1.13)	1.32051e-05
rs16830721	2	189722730	T / A	0.0142	1.59 (1.28-1.97)	2.479e-05		1.52 (1.27-1.81)	2.2e-06		1.10 (1.05-1.16)	6.00349e-05
rs1122986	2	218704674	G / A	0.6989	1.12 (1.06-1.18)	5.748e-05		1.09 (1.05-1.13)	3.7e-05		1.03 (1.02-1.04)	8.89694e-06
rs75631437	2	222389409	G / A	0.0229	1.41 (1.19-1.66)	5.959e-05		1.35 (1.18-1.54)	9.5e-06		1.08 (1.04-1.13)	4.37468e-05
rs83626	3	8928855	T / G	0.5875	1.12 (1.07-1.17)	9.123e-06		1.09 (1.05-1.13)	1.3e-05		1.02 (1.01-1.04)	5.20771e-05
rs250406	3	8929855	C / T	0.5622	1.13 (1.07-1.18)	1.825e-06		1.09 (1.05-1.13)	3.4e-06		1.03 (1.01-1.04)	1.61337e-05
rs193921	3	8931038	A / T	0.5867	1.12 (1.07-1.18)	6.564e-06		1.09 (1.05-1.13)	8.4e-06		1.03 (1.01-1.04)	4.03638e-05
rs250407	3	8931047	A / G	0.5867	1.12 (1.07-1.18)	6.516e-06		1.09 (1.05-1.13)	8.3e-06		1.03 (1.01-1.04)	4.03638e-05
rs250408	3	8931438	C / G	0.5874	1.12 (1.07-1.18)	7.511e-06		1.09 (1.05-1.13)	9.5e-06		1.03 (1.01-1.04)	3.90494e-05
rs656626	3	8931984	A / C	0.5866	1.12 (1.07-1.18)	5.586e-06		1.09 (1.05-1.13)	7e-06		1.03 (1.01-1.04)	3.396e-05
rs604851	3	8932798	C / T	0.5861	1.12 (1.07-1.18)	5.754e-06		1.09 (1.05-1.13)	7.1e-06		1.03 (1.01-1.04)	3.15579e-05
rs593066	3	8933138	G / C	0.5854	1.12 (1.07-1.18)	5.932e-06		1.09 (1.05-1.13)	7e-06		1.03 (1.01-1.04)	3.12172e-05
rs673997	3	8933583	C / T	0.5858	1.12 (1.07-1.18)	6.903e-06		1.09 (1.05-1.13)	9.2e-06		1.03 (1.01-1.04)	3.52097e-05
rs688523	3	8934518	G / A	0.5857	1.12 (1.07-1.18)	5.883e-06		1.09 (1.05-1.13)	7.7e-06		1.03 (1.01-1.04)	3.04106e-05
rs654448	3	8935214	C / T	0.586	1.12 (1.07-1.18)	6.045e-06		1.09 (1.05-1.13)	8e-06		1.03 (1.01-1.04)	3.11276e-05
rs608417	3	8936071	G / A	0.5856	1.12 (1.07-1.18)	5.756e-06		1.09 (1.05-1.13)	7.7e-06		1.03 (1.01-1.04)	3.11276e-05
rs657173	3	8938714	A / G	0.586	1.12 (1.07-1.18)	5.715e-06		1.09 (1.05-1.13)	7.7e-06		1.03 (1.01-1.04)	3.07953e-05
rs606953	3	8938939	C / T	0.5858	1.12 (1.07-1.18)	5.668e-06		1.09 (1.05-1.13)	7.7e-06		1.03 (1.01-1.04)	2.9758e-05
rs606920	3	8938965	G / A	0.586	1.12 (1.07-1.18)	5.662e-06		1.09 (1.05-1.13)	7.7e-06		1.03 (1.01-1.04)	3.06244e-05
rs481748	3	8943676	A / G	0.5864	1.12 (1.07-1.18)	4.143e-06		1.09 (1.05-1.13)	5.2e-06		1.03 (1.01-1.04)	3.06041e-05
rs427428	3	8943779	T / C	0.5866	1.12 (1.07-1.18)	4.132e-06		1.09 (1.05-1.13)	5.3e-06		1.03 (1.01-1.04)	3.09406e-05
rs413925	3	8946852	T / A	0.5858	1.12 (1.07-1.18)	3.976e-06		1.09 (1.05-1.13)	5.2e-06		1.03 (1.01-1.04)	2.38503e-05
rs341783	3	8948751	A / G	0.5862	1.12 (1.07-1.18)	3.816e-06		1.09 (1.05-1.13)	5e-06		1.03 (1.01-1.04)	2.48239e-05
rs180498	3	8948992	A / G	0.5863	1.12 (1.07-1.18)	3.799e-06		1.09 (1.05-1.13)	4.9e-06		1.03 (1.01-1.04)	2.56971e-05
rs341779	3	8951179	G / A	0.5857	1.12 (1.07-1.18)	4.95e-06		1.09 (1.05-1.13)	7e-06		1.03 (1.01-1.04)	3.32468e-05
rs430781	3	8955240	T / C	0.5859	1.12 (1.07-1.18)	4.191e-06		1.09 (1.05-1.13)	6e-06		1.03 (1.01-1.04)	3.09871e-05
rs564939	3	8960318	T / G	0.5763	1.12 (1.07-1.18)	5.618e-06		1.09 (1.05-1.13)	8.6e-06		1.02 (1.01-1.04)	6.75379e-05
rs625543	3	8965255	G / A	0.5762	1.12 (1.07-1.18)	5.754e-06		1.09 (1.05-1.13)	8.9e-06		1.02 (1.01-1.04)	7.0239e-05
rs200829217	3	8965975	C / A	0.5758	1.12 (1.07-1.18)	6.1e-06		1.09 (1.05-1.13)	9.4e-06		1.02 (1.01-1.04)	7.1041e-05
rs62242222	3	8967015	G / A	0.5761	1.12 (1.07-1.18)	5.625e-06		1.09 (1.05-1.13)	8.6e-06		1.02 (1.01-1.04)	6.98731e-05
rs500064	3	8972275	T / A	0.5761	1.12 (1.07-1.18)	5.254e-06		1.09 (1.05-1.13)	8e-06		1.02 (1.01-1.04)	5.95188e-05
rs440496	3	8973283	C / G	0.5762	1.12 (1.07-1.18)	5.289e-06		1.09 (1.05-1.13)	8e-06		1.02 (1.01-1.04)	5.98332e-05
rs341772	3	8979292	C / T	0.5756	1.12 (1.07-1.18)	4.838e-06		1.09 (1.05-1.13)	7.2e-06		1.02 (1.01-1.04)	6.26843e-05
rs341771	3	8979607	C / T	0.5752	1.12 (1.07-1.18)	4.873e-06		1.09 (1.05-1.13)	7.2e-06		1.02 (1.01-1.04)	6.47919e-05
rs341769	3	8980898	C / T	0.5751	1.12 (1.07-1.18)	5.162e-06		1.09 (1.05-1.13)	7.8e-06		1.02 (1.01-1.04)	6.28137e-05
rs409144	3	8983660	G / T	0.5757	1.12 (1.07-1.18)	5.83e-06		1.09 (1.05-1.13)	8.8e-06		1.02 (1.01-1.04)	6.96286e-05
rs381604	3	8983821	C / T	0.5754	1.12 (1.07-1.18)	5.414e-06		1.09 (1.05-1.13)	8e-06		1.02 (1.01-1.04)	6.0014e-05
rs531787	3	8985260	G / C	0.4239	0.89 (0.85-0.94)	3.734e-06		0.92 (0.88-0.95)	5.2e-06		0.98 (0.96-0.99)	4.70912e-05
rs580671	3	8985959	G / A	0.576	1.12 (1.07-1.18)	4.97e-06		1.09 (1.05-1.13)	7.4e-06		1.02 (1.01-1.04)	6.23595e-05
rs1161784	3	8987555	A / G	0.576	1.12 (1.07-1.18)	4.282e-06		1.09 (1.05-1.13)	5.8e-06		1.02 (1.01-1.04)	5.21576e-05
rs516491	3	8988397	C / T	0.5761	1.12 (1.07-1.18)	5.53e-06		1.09 (1.05-1.13)	8.2e-06		1.02 (1.01-1.04)	5.59769e-05
rs648153	3	9003794	A / G	0.5978	1.13 (1.08-1.19)	1.585e-06		1.10 (1.06-1.14)	1.6e-06		1.03 (1.01-1.04)	1.46547e-05
rs618784	3	9004427	C / T	0.5976	1.13 (1.07-1.18)	2.209e-06		1.09 (1.05-1.14)	2.4e-06		1.03 (1.01-1.04)	1.96264e-05
rs586014	3	9007092	A / G	0.5944	1.12 (1.07-1.18)	5.013e-06		1.09 (1.05-1.13)	3.3e-06		1.03 (1.01-1.04)	4.11986e-05
rs507926	3	9008174	T / C	0.5946	1.12 (1.07-1.18)	5.674e-06		1.09 (1.05-1.13)	3.6e-06		1.02 (1.01-1.04)	5.08628e-05
rs780933	3	9009084	A / G	0.5952	1.12 (1.07-1.18)	3.833e-06		1.09 (1.05-1.14)	2.4e-06		1.03 (1.01-1.04)	3.58032e-05
rs555780	3	9010394	A / G	0.5948	1.12 (1.07-1.18)	8.007e-06		1.09 (1.05-1.13)	3.3e-06		1.02 (1.01-1.04)	6.30167e-05
rs586499	3	9014251	T / G	0.5774	1.12 (1.06-1.17)	9.847e-06		1.09 (1.05-1.13)	5.7e-06		1.02 (1.01-1.04)	0.000105944
rs813606	3	9017261	T / G	0.5692	1.12 (1.06-1.17)	9.966e-06		1.09 (1.05-1.13)	6.3e-06		1.02 (1.01-1.04)	9.39797e-05
rs11926999	3	156236562	C / G	0.0774	0.81 (0.73-0.89)	8.218e-06		0.86 (0.80-0.92)	6.2e-06		0.96 (0.94-0.98)	0.000140359
rs13092847	3	156237766	G / A	0.0774	0.81 (0.74-0.89)	8.759e-06		0.86 (0.80-0.92)	7.1e-06		0.96 (0.94-0.98)	0.000153552
rs6772835	3	175063195	A / G	0.983	0.67 (0.55-0.82)	7.318e-05		0.68 (0.58-0.80)	3e-06		0.93 (0.89-0.97)	0.000728202
rs2862043	3	175063733	G / A	0.9826	0.67 (0.55-0.82)	7.311e-05		0.69 (0.59-0.80)	3.2e-06		0.93 (0.89-0.97)	0.000749633
rs56271018	4	31121912	C / A	0.4603	1.09 (1.04-1.15)	0.0004254		1.07 (1.03-1.11)	0.00038		1.03 (1.01-1.04)	8.21668e-06
rs16884372	4	31122429	G / T	0.4616	1.09 (1.04-1.15)	0.0004299		1.07 (1.03-1.11)	0.00043		1.03 (1.01-1.04)	8.41918e-06
rs11937565	4	31124325	C / A	0.4614	1.09 (1.04-1.15)	0.0003896		1.07 (1.03-1.11)	0.00037		1.03 (1.02-1.04)	7.2361e-06
rs11945187	4	31126106	G / A	0.4616	1.09 (1.04-1.15)	0.0003787		1.07 (1.03-1.11)	0.00037		1.03 (1.02-1.04)	6.92019e-06
rs16867997	4	31131067	C / T	0.4616	1.09 (1.04-1.15)	0.0003788		1.07 (1.03-1.11)	0.00039		1.03 (1.02-1.04)	6.86941e-06
rs16884388	4	31133567	T / A	0.4617	1.09 (1.04-1.15)	0.0003676		1.07 (1.03-1.11)	0.00039		1.03 (1.02-1.04)	6.77858e-06
rs12507539	4	31135624	A / G	0.4617	1.09 (1.04-1.15)	0.0003658		1.07 (1.03-1.11)	0.00039		1.03 (1.02-1.04)	6.77858e-06
rs1948828	4	70540370	G / T	0.3524	1.09 (1.04-1.15)	0.0004515		1.08 (1.04-1.12)	0.00011		1.03 (1.02-1.04)	7.91102e-06
rs11249456	4	70540563	T / C	0.3524	1.09 (1.04-1.15)	0.0004512		1.08 (1.04-1.12)	0.00011		1.03 (1.02-1.04)	7.91102e-06
rs1604744	4	70608872	C / T	0.3338	1.10 (1.05-1.16)	0.0001226		1.09 (1.05-1.13)	6.9e-06		1.03 (1.02-1.04)	6.64585e-06
rs7665869	4	70610436	G / A	0.3339	1.10 (1.05-1.16)	0.0001212		1.09 (1.05-1.13)	7.3e-06		1.03 (1.02-1.04)	6.69311e-06
rs7668682	4	70611960	A / G	0.3337	1.10 (1.05-1.16)	0.0001181		1.09 (1.05-1.13)	7.1e-06		1.03 (1.02-1.04)	6.84681e-06
rs1604747	4	70614259	G / A	0.3337	1.10 (1.05-1.16)	0.0001165		1.09 (1.05-1.13)	7e-06		1.03 (1.02-1.04)	6.84681e-06
rs1394033	4	70619042	C / A	0.3338	1.10 (1.05-1.16)	0.0001199		1.09 (1.05-1.13)	7e-06		1.03 (1.02-1.04)	6.84681e-06
rs7669491	4	70619615	A / G	0.3338	1.10 (1.05-1.16)	0.0001192		1.09 (1.05-1.13)	6.9e-06		1.03 (1.02-1.04)	6.84681e-06
rs4691052	4	156613178	A / G	0.1669	1.16 (1.08-1.24)	4.31e-05		1.12 (1.06-1.18)	3.8e-05		1.04 (1.02-1.05)	2.70871e-06
rs12513261	4	156613342	T / G	0.5906	0.89 (0.85-0.94)	1.657e-05		0.92 (0.89-0.96)	0.0001		0.97 (0.96-0.98)	3.54936e-06
rs1459856	4	156657401	T / C	0.1993	1.15 (1.08-1.22)	6.205e-06		1.12 (1.07-1.17)	3.1e-06		1.03 (1.02-1.05)	2.16336e-05
rs1599194	4	156662865	A / C	0.4391	1.11 (1.06-1.17)	1.622e-05		1.08 (1.04-1.12)	0.0001		1.03 (1.02-1.04)	8.14623e-06
rs1599193	4	156663301	T / C	0.4382	1.11 (1.06-1.17)	1.989e-05		1.08 (1.04-1.12)	0.00013		1.03 (1.02-1.04)	8.48851e-06
rs7661771	4	156663490	T / C	0.4378	1.11 (1.06-1.17)	1.778e-05		1.08 (1.04-1.12)	0.00012		1.03 (1.02-1.04)	8.32763e-06
rs1601025	4	156663711	C / G	0.1959	1.15 (1.09-1.22)	3.883e-06		1.12 (1.07-1.17)	1.4e-06		1.03 (1.02-1.05)	1.01655e-05
rs7668220	4	156664343	T / C	0.4383	1.11 (1.06-1.17)	1.595e-05		1.08 (1.04-1.12)	0.00011		1.03 (1.02-1.04)	7.71406e-06
rs34464509	4	156664370	A / G	0.196	1.15 (1.09-1.22)	3.317e-06		1.12 (1.07-1.17)	1.2e-06		1.03 (1.02-1.05)	1.12313e-05
rs6536088	4	156666991	A / T	0.4371	1.12 (1.06-1.17)	1.54e-05		1.08 (1.04-1.12)	0.00011		1.03 (1.02-1.04)	8.28731e-06
rs10030758	4	156668722	A / G	0.197	1.15 (1.09-1.22)	3.305e-06		1.12 (1.07-1.17)	1.1e-06		1.03 (1.02-1.05)	1.29329e-05
rs4691073	4	156671888	A / G	0.805	0.87 (0.82-0.92)	4.882e-06		0.89 (0.85-0.93)	1.4e-06		0.97 (0.95-0.98)	1.8398e-05
rs1947654	4	156679843	C / G	0.7149	0.89 (0.84-0.94)	2.632e-05		0.92 (0.88-0.96)	0.00011		0.97 (0.96-0.98)	4.54215e-06
rs1459845	4	156680340	G / T	0.7141	0.89 (0.84-0.94)	2.514e-05		0.92 (0.88-0.96)	0.00011		0.97 (0.96-0.98)	3.76774e-06
rs7734992	5	1280128	T / C	0.3669	1.12 (1.06-1.19)	3.028e-05		1.10 (1.06-1.15)	2.2e-06		1.02 (1.01-1.04)	6.78128e-05
rs4975538	5	1280830	G / C	0.3524	1.13 (1.07-1.19)	1.642e-05		1.11 (1.06-1.16)	1.2e-06		1.03 (1.01-1.04)	3.15621e-05
rs6897196	5	1280938	A / G	0.358	1.13 (1.07-1.19)	1.49e-05		1.11 (1.06-1.15)	1.1e-06		1.03 (1.01-1.04)	3.02069e-05
rs7705526	5	1285974	C / A	0.35	1.12 (1.06-1.18)	3.816e-05		1.09 (1.05-1.14)	8.7e-06		1.02 (1.01-1.04)	0.000280328
rs143300607	5	56639645	A / T	0.0614	0.81 (0.72-0.90)	0.0001155		0.85 (0.78-0.92)	2.8e-05		0.95 (0.92-0.97)	7.72115e-06
rs79379988	5	56688390	C / T	0.0625	0.81 (0.72-0.90)	0.0001006		0.85 (0.78-0.92)	2.4e-05		0.95 (0.92-0.97)	7.85093e-06
rs10472003	5	56730383	T / C	0.1726	0.87 (0.82-0.93)	4.656e-05		0.90 (0.85-0.94)	5.5e-06		0.97 (0.95-0.98)	1.26746e-05
rs185133894	5	65174851	T / G	0.0132	1.52 (1.24-1.85)	3.83e-05		1.44 (1.23-1.70)	6.4e-06		1.10 (1.05-1.16)	0.000118121
rs12199205	6	12511030	A / G	0.2035	1.14 (1.08-1.21)	9.923e-06		1.11 (1.06-1.16)	5.7e-06		1.03 (1.01-1.04)	8.23134e-05
rs1233367	6	29622220	C / G	0.4062	0.91 (0.87-0.96)	0.0002104		0.93 (0.90-0.97)	0.00022		0.97 (0.96-0.98)	7.08614e-06
rs2535253	6	29633019	C / A	0.5285	0.91 (0.87-0.96)	0.0001612		0.93 (0.90-0.97)	0.00019		0.97 (0.96-0.98)	5.16882e-06
rs396660	6	29646165	C / T	0.4114	0.91 (0.86-0.95)	0.0001082		0.93 (0.89-0.96)	8.1e-05		0.97 (0.96-0.99)	8.54159e-06
rs445150	6	29646879	T / C	0.4114	0.91 (0.86-0.95)	0.0001082		0.93 (0.89-0.96)	8.1e-05		0.97 (0.96-0.99)	8.54159e-06
rs3129057	6	29648468	C / T	0.5285	0.91 (0.87-0.96)	0.000171		0.93 (0.90-0.97)	0.00022		0.97 (0.96-0.98)	5.17639e-06
rs2747430	6	29648506	G / A	0.4114	0.91 (0.86-0.95)	0.0001083		0.93 (0.89-0.96)	8.1e-05		0.97 (0.96-0.99)	8.54159e-06
rs416571	6	29648941	A / G	0.5285	0.91 (0.87-0.96)	0.0001722		0.93 (0.90-0.97)	0.00022		0.97 (0.96-0.98)	5.17639e-06
rs385492	6	29649547	T / C	0.5281	0.91 (0.87-0.96)	0.0001727		0.93 (0.90-0.97)	0.00022		0.97 (0.96-0.98)	4.88725e-06
rs2025251	6	125144352	T / G	0.4243	0.90 (0.85-0.94)	1.641e-05		0.92 (0.89-0.95)	8.7e-06		0.98 (0.97-0.99)	0.000439763
rs62425513	6	128077738	C / T	0.0921	0.82 (0.74-0.90)	2.959e-05		0.85 (0.80-0.92)	8.8e-06		0.96 (0.94-0.98)	0.000163493
rs1333765	6	128181420	C / T	0.0726	0.81 (0.73-0.90)	3.229e-05		0.85 (0.79-0.91)	6.4e-06		0.96 (0.94-0.98)	0.00018268
rs186353318	7	13596666	C / T	0.0427	1.32 (1.17-1.49)	1.241e-05		1.23 (1.11-1.35)	3.9e-05		1.07 (1.04-1.10)	4.00205e-06
rs145920874	9	133481935	C / T	0.0771	1.16 (1.05-1.29)	0.003626		1.13 (1.05-1.22)	0.0022		1.05 (1.03-1.08)	4.67459e-06
rs79342925	10	105671683	C / T	0.0788	1.23 (1.13-1.34)	1.356e-06		1.24 (1.16-1.33)	6.5e-10		1.05 (1.02-1.07)	3.2711e-05
rs111447985	10	105677911	C / A	0.0775	1.24 (1.14-1.35)	8.679e-07		1.25 (1.16-1.33)	3.5e-10		1.05 (1.03-1.07)	1.98579e-05
rs12415148	10	105680586	T / C	0.0775	1.24 (1.14-1.35)	8.568e-07		1.25 (1.16-1.33)	3.5e-10		1.05 (1.03-1.07)	1.9736e-05
rs17116149	10	105688050	G / A	0.0779	1.24 (1.14-1.34)	1.086e-06		1.24 (1.16-1.33)	7.3e-10		1.05 (1.03-1.07)	2.13382e-05
rs7081113	10	105698268	T / C	0.0788	1.21 (1.12-1.32)	6.065e-06		1.21 (1.13-1.30)	2.1e-08		1.04 (1.02-1.07)	0.000100384
rs75263779	10	105699607	T / C	0.0751	1.23 (1.12-1.34)	3.172e-06		1.23 (1.15-1.32)	5.9e-09		1.05 (1.02-1.07)	6.82811e-05
rs535636917	10	105699709	G / T	0.0788	1.21 (1.12-1.32)	6.068e-06		1.21 (1.13-1.30)	2.2e-08		1.04 (1.02-1.07)	9.83599e-05
rs144037414	10	105700775	T / C	0.0751	1.23 (1.12-1.34)	3.206e-06		1.23 (1.15-1.32)	6.1e-09		1.05 (1.02-1.07)	6.69426e-05
rs17116158	10	105701821	C / T	0.0788	1.21 (1.11-1.32)	6.294e-06		1.21 (1.13-1.30)	2.3e-08		1.04 (1.02-1.07)	0.000105641
rs17116159	10	105701984	A / C	0.0788	1.21 (1.11-1.32)	6.267e-06		1.21 (1.13-1.30)	2.3e-08		1.04 (1.02-1.07)	0.000105641
rs17116162	10	105702026	T / C	0.0788	1.21 (1.11-1.32)	6.294e-06		1.21 (1.13-1.30)	2.4e-08		1.04 (1.02-1.07)	0.000105641
rs12413358	10	105702924	A / C	0.0788	1.21 (1.11-1.32)	6.282e-06		1.21 (1.13-1.30)	2.3e-08		1.04 (1.02-1.07)	0.000103591
rs12412127	10	105703084	T / C	0.0788	1.21 (1.11-1.32)	6.352e-06		1.21 (1.13-1.30)	2.4e-08		1.04 (1.02-1.07)	0.000102924
rs12570933	10	105705791	T / C	0.0788	1.21 (1.11-1.32)	6.513e-06		1.21 (1.13-1.29)	2.5e-08		1.04 (1.02-1.07)	0.000117741
rs12570161	10	105707374	C / T	0.0787	1.21 (1.11-1.32)	6.649e-06		1.21 (1.13-1.29)	2.7e-08		1.04 (1.02-1.07)	0.00011511
rs11191871	10	105707431	A / G	0.0787	1.21 (1.11-1.32)	6.66e-06		1.21 (1.13-1.29)	2.7e-08		1.04 (1.02-1.07)	0.00011511
rs12414031	10	105708175	T / A	0.0787	1.21 (1.11-1.32)	6.731e-06		1.21 (1.13-1.29)	2.7e-08		1.04 (1.02-1.07)	0.000113192
rs2864005	10	105711768	C / T	0.0787	1.21 (1.11-1.32)	6.81e-06		1.21 (1.13-1.29)	2.8e-08		1.04 (1.02-1.07)	0.000112867
rs2864004	10	105711848	A / G	0.0787	1.21 (1.11-1.32)	6.77e-06		1.21 (1.13-1.29)	2.8e-08		1.04 (1.02-1.07)	0.000113192
rs7898041	10	105714171	T / C	0.0784	1.21 (1.11-1.32)	7.379e-06		1.21 (1.13-1.29)	3.3e-08		1.04 (1.02-1.07)	0.000129619
rs7913069	10	105714399	C / T	0.0784	1.21 (1.11-1.32)	7.365e-06		1.21 (1.13-1.29)	3.3e-08		1.04 (1.02-1.07)	0.000129994
rs6584581	10	105714925	A / G	0.0784	1.21 (1.11-1.32)	6.949e-06		1.21 (1.13-1.29)	3e-08		1.04 (1.02-1.07)	0.000118824
rs6584582	10	105715024	A / T	0.0783	1.21 (1.11-1.32)	6.989e-06		1.21 (1.13-1.29)	3e-08		1.04 (1.02-1.07)	0.000114528
rs7094032	10	105715342	C / T	0.0783	1.21 (1.11-1.32)	7.044e-06		1.21 (1.13-1.29)	3e-08		1.04 (1.02-1.07)	0.000102568
rs77997712	10	105717095	A / G	0.0791	1.21 (1.11-1.32)	9.504e-06		1.21 (1.13-1.29)	4.1e-08		1.04 (1.02-1.07)	0.000116226
rs79710161	10	105721384	T / C	0.0943	1.20 (1.10-1.30)	1.575e-05		1.18 (1.11-1.26)	6.1e-07		1.04 (1.02-1.06)	0.000200404
rs805663	10	105767263	G / A	0.1204	1.16 (1.08-1.25)	0.0001324		1.15 (1.08-1.22)	8.8e-06		1.03 (1.01-1.05)	0.000953131
rs3741411	11	199256	G / A	0.5442	1.13 (1.07-1.19)	2.958e-06		1.12 (1.07-1.16)	3.3e-08		1.02 (1.01-1.04)	5.46162e-05
rs75155656	11	199891	C / A	0.3589	1.12 (1.07-1.19)	1.796e-05		1.10 (1.06-1.15)	2.4e-06		1.02 (1.01-1.04)	8.1371e-05
rs3782123	11	205198	C / A	0.4418	0.91 (0.87-0.96)	0.0002281		0.92 (0.88-0.95)	3.7e-06		0.98 (0.97-0.99)	0.00282826
rs7930823	11	206767	G / A	0.2763	0.88 (0.83-0.93)	3.938e-06		0.89 (0.85-0.92)	5.1e-09		0.97 (0.96-0.98)	2.0903e-06
rs71487219	11	207400	A / G	0.4522	0.92 (0.87-0.96)	0.0004114		0.92 (0.88-0.95)	5.8e-06		0.98 (0.97-0.99)	0.00246504
rs11245998	11	207462	A / G	0.449	0.91 (0.87-0.96)	0.0002997		0.92 (0.88-0.95)	5.4e-06		0.98 (0.97-0.99)	0.00300412
rs12574034	11	212262	T / C	0.5244	1.12 (1.07-1.17)	5.902e-06		1.09 (1.05-1.13)	6.1e-06		1.02 (1.01-1.03)	0.000162669
rs3825075	11	217140	T / C	0.4736	0.90 (0.85-0.94)	7.575e-06		0.92 (0.89-0.95)	6.8e-06		0.98 (0.97-0.99)	0.000251227
rs3782118	11	222620	T / C	0.7247	1.14 (1.08-1.20)	4.051e-06		1.13 (1.08-1.18)	6.8e-09		1.03 (1.02-1.05)	2.61183e-06
rs3782116	11	223119	T / C	0.7208	1.14 (1.08-1.20)	4.119e-06		1.13 (1.08-1.17)	1.1e-08		1.03 (1.02-1.05)	2.46123e-06
rs3782115	11	223272	A / G	0.74	1.17 (1.10-1.24)	8.159e-08		1.15 (1.10-1.20)	1.3e-10		1.04 (1.02-1.05)	2.43077e-08
rs1023430	11	224393	A / G	0.2963	0.87 (0.83-0.92)	3.848e-07		0.89 (0.86-0.93)	4.6e-08		0.97 (0.95-0.98)	2.72746e-07
rs10902108	11	225256	C / T	0.2929	0.87 (0.82-0.92)	5.06e-07		0.90 (0.86-0.93)	6.4e-08		0.97 (0.96-0.98)	1.25258e-06
rs75548573	11	228077	C / T	0.0426	0.72 (0.62-0.83)	6.984e-06		0.75 (0.68-0.83)	5.1e-08		0.94 (0.92-0.97)	7.8906e-05
rs12576259	11	249834	T / C	0.3948	1.11 (1.06-1.17)	3.792e-05		1.09 (1.05-1.13)	3.8e-06		1.02 (1.01-1.03)	0.000248629
rs3782114	11	250886	C / T	0.394	1.11 (1.06-1.16)	4.163e-05		1.09 (1.05-1.13)	4e-06		1.02 (1.01-1.03)	0.000287195
rs3817630	11	252231	C / G	0.1903	0.82 (0.77-0.88)	1.62e-08		0.85 (0.81-0.89)	1.9e-10		0.96 (0.95-0.97)	5.62277e-08
rs6598055	11	252318	C / T	0.3416	0.88 (0.83-0.93)	8.781e-07		0.90 (0.87-0.94)	2.2e-07		0.97 (0.96-0.98)	5.5494e-06
rs6540	11	252649	G / A	0.3963	1.11 (1.06-1.16)	3.725e-05		1.09 (1.05-1.13)	3.2e-06		1.02 (1.01-1.03)	0.000297082
rs1045405	11	252733	T / C	0.5449	1.11 (1.06-1.17)	1.439e-05		1.10 (1.06-1.14)	9.8e-07		1.03 (1.01-1.04)	9.50676e-06
rs2948222	11	252735	T / C	0.5449	1.11 (1.06-1.17)	1.423e-05		1.10 (1.06-1.14)	9.7e-07		1.03 (1.01-1.04)	9.50676e-06
rs6542	11	252941	C / T	0.3964	1.11 (1.05-1.16)	5.692e-05		1.09 (1.05-1.13)	5.4e-06		1.02 (1.01-1.03)	0.000372705
rs7925234	11	253662	G / C	0.3421	0.88 (0.83-0.92)	5.599e-07		0.90 (0.87-0.94)	1.5e-07		0.97 (0.96-0.98)	3.18078e-06
rs12362724	11	253984	A / G	0.3773	0.88 (0.84-0.93)	1.775e-06		0.90 (0.87-0.94)	1.2e-07		0.97 (0.96-0.98)	6.54318e-06
rs538095	11	253990	A / G	0.3969	1.11 (1.05-1.16)	6.305e-05		1.09 (1.05-1.13)	6.3e-06		1.02 (1.01-1.03)	0.000441426
rs540078	11	254256	C / T	0.3968	1.11 (1.05-1.16)	5.896e-05		1.09 (1.05-1.13)	5.9e-06		1.02 (1.01-1.03)	0.000384541
rs521215	11	254405	G / A	0.3972	1.11 (1.05-1.16)	6.396e-05		1.09 (1.05-1.13)	6.6e-06		1.02 (1.01-1.03)	0.000450495
rs521922	11	254421	A / G	0.398	1.10 (1.05-1.16)	7.812e-05		1.09 (1.05-1.13)	8e-06		1.02 (1.01-1.03)	0.000550065
rs568373	11	255014	A / G	0.397	1.11 (1.05-1.16)	5.791e-05		1.09 (1.05-1.13)	6e-06		1.02 (1.01-1.03)	0.000391979
rs548551	11	255048	A / T	0.397	1.11 (1.05-1.16)	5.86e-05		1.09 (1.05-1.13)	6.1e-06		1.02 (1.01-1.03)	0.000391979
rs879872	11	256714	C / T	0.3963	1.11 (1.05-1.16)	6.044e-05		1.09 (1.05-1.13)	6.6e-06		1.02 (1.01-1.03)	0.000396298
rs7125590	11	256776	T / A	0.3769	0.88 (0.84-0.93)	1.871e-06		0.90 (0.87-0.94)	1.4e-07		0.97 (0.96-0.98)	6.51437e-06
rs2948224	11	257129	G / A	0.3973	1.11 (1.05-1.16)	5.843e-05		1.09 (1.05-1.13)	6.3e-06		1.02 (1.01-1.03)	0.000401984
rs3950829	11	257230	G / A	0.5322	0.90 (0.86-0.95)	3.798e-05		0.92 (0.88-0.95)	4.3e-06		0.98 (0.97-0.99)	0.000747706
rs1879844	11	257704	A / G	0.3972	1.11 (1.05-1.16)	5.67e-05		1.09 (1.05-1.13)	6.2e-06		1.02 (1.01-1.03)	0.000402025
rs472892	11	258188	C / T	0.3974	1.11 (1.05-1.16)	5.745e-05		1.09 (1.05-1.13)	6.3e-06		1.02 (1.01-1.03)	0.000402025
rs474787	11	258397	C / T	0.3975	1.11 (1.05-1.16)	5.733e-05		1.09 (1.05-1.13)	6.4e-06		1.02 (1.01-1.03)	0.000402025
rs2734243	11	259168	T / C	0.3977	1.11 (1.05-1.16)	5.693e-05		1.09 (1.05-1.13)	6.5e-06		1.02 (1.01-1.03)	0.000412269
rs2686874	11	259234	G / C	0.3978	1.11 (1.05-1.16)	5.822e-05		1.09 (1.05-1.13)	6.7e-06		1.02 (1.01-1.03)	0.000418247
rs7131429	11	260466	T / G	0.398	1.11 (1.05-1.16)	4.984e-05		1.09 (1.05-1.13)	5.9e-06		1.02 (1.01-1.03)	0.000346273
rs7131008	11	260834	T / C	0.3981	1.11 (1.05-1.16)	4.983e-05		1.09 (1.05-1.13)	6e-06		1.02 (1.01-1.03)	0.000346273
rs7131679	11	260925	A / G	0.3981	1.11 (1.05-1.16)	4.987e-05		1.09 (1.05-1.13)	6e-06		1.02 (1.01-1.03)	0.000346273
rs11246039	11	261313	G / A	0.3944	1.11 (1.06-1.17)	2.748e-05		1.09 (1.05-1.14)	3.5e-06		1.02 (1.01-1.04)	0.000159751
rs11246040	11	261414	G / A	0.3964	1.11 (1.06-1.16)	5.005e-05		1.09 (1.05-1.13)	7.2e-06		1.02 (1.01-1.03)	0.000261424
rs72479381	11	261906	T / C	0.3894	1.11 (1.06-1.17)	4.211e-05		1.09 (1.05-1.13)	6.3e-06		1.02 (1.01-1.03)	0.000576616
rs7939410	11	261972	G / A	0.3764	0.89 (0.84-0.93)	2.436e-06		0.90 (0.87-0.94)	2.1e-07		0.97 (0.96-0.98)	8.14322e-06
rs12274855	11	262234	C / T	0.3984	1.11 (1.05-1.16)	5.003e-05		1.09 (1.05-1.13)	6.2e-06		1.02 (1.01-1.03)	0.000355185
rs10794305	11	264391	C / T	0.3762	0.89 (0.84-0.93)	2.276e-06		0.90 (0.87-0.94)	2.1e-07		0.97 (0.96-0.98)	8.70752e-06
rs1983525	11	269147	C / T	0.3722	0.88 (0.84-0.93)	1.764e-06		0.91 (0.88-0.94)	6.5e-07		0.97 (0.96-0.98)	3.58872e-06
rs7948797	11	269856	C / T	0.0362	0.68 (0.57-0.80)	5.07e-06		0.73 (0.65-0.82)	1.1e-07		0.93 (0.90-0.96)	7.30112e-06
rs10751644	11	270071	C / T	0.3632	0.89 (0.85-0.94)	7.217e-06		0.91 (0.88-0.95)	3.4e-06		0.97 (0.96-0.98)	7.26095e-06
rs7124394	11	274638	T / C	0.8059	1.19 (1.11-1.27)	4.904e-07		1.15 (1.09-1.21)	7.1e-08		1.04 (1.02-1.06)	1.96654e-07
rs6421985	11	280221	A / C	0.2179	0.84 (0.79-0.90)	1.997e-07		0.87 (0.83-0.92)	3.6e-08		0.96 (0.95-0.97)	4.41786e-08
rs12807092	11	280673	C / T	0.1906	0.85 (0.80-0.91)	7.008e-06		0.88 (0.83-0.92)	4.2e-07		0.97 (0.95-0.98)	3.41075e-06
rs7482965	11	280816	A / T	0.2197	0.84 (0.79-0.90)	2.962e-07		0.87 (0.83-0.92)	6e-08		0.96 (0.95-0.98)	7.37663e-08
rs7482279	11	280817	T / C	0.2214	0.84 (0.79-0.90)	2.085e-07		0.87 (0.83-0.92)	4.1e-08		0.96 (0.95-0.98)	5.66462e-08
rs9737451	11	282466	A / G	0.2245	0.85 (0.80-0.91)	1.458e-06		0.88 (0.84-0.92)	2.8e-07		0.96 (0.95-0.98)	3.43129e-07
rs74470661	11	283190	C / T	0.0214	0.65 (0.52-0.80)	4.988e-05		0.69 (0.60-0.80)	7.5e-07		0.93 (0.89-0.96)	0.00023597
rs12279116	11	20958865	C / T	0.0896	0.83 (0.76-0.91)	3.221e-05		0.88 (0.83-0.94)	0.00011		0.95 (0.93-0.97)	5.91074e-06
rs12282994	11	20960910	G / A	0.0894	0.83 (0.76-0.91)	3.423e-05		0.88 (0.83-0.94)	0.00012		0.95 (0.93-0.97)	6.50235e-06
rs142207117	11	20961875	G / A	0.087	0.82 (0.75-0.90)	1.43e-05		0.88 (0.82-0.94)	7.9e-05		0.95 (0.93-0.97)	3.25654e-06
rs11025825	11	20963049	A / T	0.0873	0.82 (0.76-0.90)	2.081e-05		0.88 (0.82-0.94)	0.0001		0.95 (0.93-0.97)	6.45863e-06
rs79421827	11	20971402	C / T	0.0874	0.82 (0.75-0.90)	1.836e-05		0.88 (0.82-0.94)	9.1e-05		0.95 (0.93-0.97)	6.29922e-06
rs76437931	11	63474754	A / G	0.0335	1.30 (1.14-1.49)	9.143e-05		1.29 (1.16-1.43)	4.9e-06		1.05 (1.02-1.08)	0.00259478
rs61886102	11	63598242	C / G	0.0503	1.25 (1.12-1.38)	5.149e-05		1.23 (1.13-1.33)	2.8e-06		1.05 (1.02-1.07)	0.000612317
rs11231598	11	63598994	C / G	0.0502	1.25 (1.12-1.39)	4.104e-05		1.23 (1.13-1.34)	2.3e-06		1.05 (1.02-1.08)	0.000508151
rs10789715	11	109020342	C / T	0.5969	0.90 (0.86-0.95)	4.217e-05		0.93 (0.89-0.96)	3.9e-05		0.97 (0.96-0.98)	3.63201e-06
rs10789716	11	109020953	A / G	0.3974	1.11 (1.06-1.17)	1.643e-05		1.08 (1.04-1.13)	1.9e-05		1.03 (1.02-1.04)	1.69347e-06
rs10890953	11	109021511	G / A	0.3862	1.11 (1.05-1.16)	6.559e-05		1.08 (1.04-1.12)	6.2e-05		1.03 (1.02-1.04)	8.05475e-06
rs10890954	11	109023623	C / G	0.4285	1.11 (1.06-1.17)	3.625e-05		1.08 (1.04-1.12)	4.9e-05		1.03 (1.02-1.04)	5.83242e-06
rs10890955	11	109026030	A / G	0.4274	1.11 (1.06-1.17)	3.595e-05		1.08 (1.04-1.12)	6e-05		1.03 (1.02-1.04)	6.45437e-06
rs11212958	11	109026067	G / A	0.4233	1.11 (1.06-1.17)	2.865e-05		1.08 (1.04-1.12)	5.6e-05		1.03 (1.02-1.04)	6.84058e-06
rs7110392	11	109027425	T / C	0.5816	0.89 (0.85-0.94)	8.871e-06		0.92 (0.89-0.96)	2e-05		0.97 (0.96-0.98)	2.3222e-06
rs884444	11	109028797	C / A	0.5727	0.89 (0.85-0.93)	2.566e-06		0.92 (0.88-0.95)	6.9e-06		0.97 (0.96-0.98)	9.01924e-07
rs7941330	11	109039046	C / T	0.5788	0.89 (0.85-0.94)	4.314e-06		0.92 (0.89-0.95)	1.2e-05		0.97 (0.96-0.98)	1.3064e-06
rs6589060	11	109047306	T / A	0.5993	0.89 (0.85-0.94)	1.097e-05		0.92 (0.89-0.96)	2.7e-05		0.97 (0.96-0.98)	3.31233e-06
rs10890957	11	109056517	G / C	0.6028	0.90 (0.86-0.94)	2.55e-05		0.93 (0.89-0.96)	8.8e-05		0.97 (0.96-0.98)	5.47596e-06
rs61913347	11	109057063	G / A	0.5901	0.90 (0.85-0.94)	1.075e-05		0.93 (0.89-0.96)	4.3e-05		0.97 (0.96-0.98)	1.68856e-06
rs11212977	11	109059297	A / G	0.5931	0.89 (0.85-0.94)	7.052e-06		0.92 (0.89-0.96)	3.1e-05		0.97 (0.96-0.98)	1.4932e-06
rs11212979	11	109063002	T / C	0.6046	0.90 (0.86-0.94)	2.507e-05		0.93 (0.89-0.96)	9e-05		0.97 (0.96-0.98)	7.14895e-06
rs35566832	11	109065433	C / A	0.3955	1.11 (1.06-1.17)	1.663e-05		1.08 (1.04-1.12)	5.4e-05		1.03 (1.02-1.04)	4.41901e-06
rs11212981	11	109066072	C / T	0.5904	0.90 (0.85-0.94)	8.695e-06		0.92 (0.89-0.96)	3.5e-05		0.97 (0.96-0.98)	1.66819e-06
rs10502112	11	109067950	C / G	0.6049	0.90 (0.86-0.94)	2.612e-05		0.93 (0.89-0.96)	9.7e-05		0.97 (0.96-0.98)	6.64696e-06
rs1396912	11	109068836	C / A	0.6014	0.90 (0.86-0.95)	3.289e-05		0.93 (0.90-0.97)	0.00012		0.97 (0.96-0.98)	7.76455e-06
rs1396913	11	109069019	T / C	0.6048	0.90 (0.86-0.94)	2.617e-05		0.93 (0.89-0.96)	9.4e-05		0.97 (0.96-0.98)	6.85465e-06
rs1031982	11	109074005	T / G	0.6075	0.90 (0.86-0.94)	2.12e-05		0.93 (0.89-0.96)	7.5e-05		0.97 (0.96-0.98)	5.84384e-06
rs1509732	11	109077826	A / G	0.6071	0.90 (0.85-0.94)	1.734e-05		0.93 (0.89-0.96)	5.9e-05		0.97 (0.96-0.98)	4.62756e-06
rs11212987	11	109079078	C / T	0.592	0.90 (0.86-0.95)	4.247e-05		0.93 (0.90-0.97)	0.00015		0.97 (0.96-0.98)	5.31247e-06
rs11212988	11	109080602	T / C	0.6018	0.90 (0.86-0.94)	2.021e-05		0.93 (0.89-0.96)	6.8e-05		0.97 (0.96-0.98)	3.65745e-06
rs10890963	11	109081808	A / G	0.606	0.90 (0.85-0.94)	1.581e-05		0.93 (0.89-0.96)	6e-05		0.97 (0.96-0.98)	4.8054e-06
rs11518315	11	109082770	A / G	0.5833	0.89 (0.85-0.94)	9.482e-06		0.92 (0.89-0.96)	3.9e-05		0.97 (0.96-0.98)	1.17192e-06
rs10890966	11	109085679	G / T	0.6023	0.90 (0.86-0.95)	3.178e-05		0.93 (0.90-0.97)	0.00012		0.97 (0.96-0.98)	7.901e-06
rs11212990	11	109087720	G / C	0.6054	0.90 (0.85-0.94)	1.743e-05		0.93 (0.89-0.96)	6.5e-05		0.97 (0.96-0.98)	4.71376e-06
rs11493855	11	109089203	C / T	0.6063	0.90 (0.86-0.94)	2.009e-05		0.93 (0.89-0.96)	7.7e-05		0.97 (0.96-0.98)	6.10397e-06
rs4754387	11	109091128	C / T	0.5923	0.90 (0.85-0.94)	1.317e-05		0.93 (0.89-0.96)	5.7e-05		0.97 (0.96-0.98)	2.61404e-06
rs1384113	11	109097430	A / C	0.6063	0.90 (0.86-0.94)	1.904e-05		0.93 (0.89-0.96)	6.4e-05		0.97 (0.96-0.98)	5.74849e-06
rs1482040	11	109098057	T / C	0.6063	0.90 (0.86-0.94)	1.933e-05		0.93 (0.89-0.96)	6.5e-05		0.97 (0.96-0.98)	5.71524e-06
rs7114760	11	109102429	G / T	0.5969	0.90 (0.85-0.94)	8.947e-06		0.93 (0.89-0.96)	3.7e-05		0.97 (0.96-0.98)	2.38122e-06
rs12365943	11	109103212	C / G	0.5961	0.90 (0.85-0.94)	9.272e-06		0.93 (0.89-0.96)	3.9e-05		0.97 (0.96-0.98)	2.38122e-06
rs2220006	11	109104905	G / A	0.5975	0.90 (0.85-0.94)	1.07e-05		0.93 (0.89-0.96)	4.6e-05		0.97 (0.96-0.98)	2.99775e-06
rs2220005	11	109105194	G / A	0.5982	0.90 (0.85-0.94)	1.345e-05		0.93 (0.89-0.96)	5.9e-05		0.97 (0.96-0.98)	3.8755e-06
rs11212996	11	109105404	T / G	0.5976	0.90 (0.85-0.94)	1.134e-05		0.93 (0.89-0.96)	4.9e-05		0.97 (0.96-0.98)	3.04288e-06
rs1384114	11	109106170	G / C	0.5988	0.90 (0.85-0.94)	1.203e-05		0.93 (0.89-0.96)	5e-05		0.97 (0.96-0.98)	2.91347e-06
rs4753864	11	109107409	A / C	0.5979	0.90 (0.85-0.94)	1.2e-05		0.93 (0.89-0.96)	5e-05		0.97 (0.96-0.98)	2.97584e-06
rs4753865	11	109107701	C / T	0.5977	0.90 (0.85-0.94)	1.182e-05		0.93 (0.89-0.96)	5e-05		0.97 (0.96-0.98)	2.95815e-06
rs1482042	11	109109302	T / A	0.598	0.90 (0.85-0.94)	1.191e-05		0.93 (0.89-0.96)	5e-05		0.97 (0.96-0.98)	2.95815e-06
rs992975	11	109111224	T / C	0.5991	0.90 (0.85-0.94)	1.359e-05		0.93 (0.89-0.96)	5.4e-05		0.97 (0.96-0.98)	3.60236e-06
rs11213000	11	109111782	G / A	0.5982	0.90 (0.85-0.94)	1.233e-05		0.93 (0.89-0.96)	5.1e-05		0.97 (0.96-0.98)	2.95815e-06
rs11213001	11	109112485	T / C	0.5979	0.90 (0.85-0.94)	1.339e-05		0.93 (0.89-0.96)	5.6e-05		0.97 (0.96-0.98)	3.56373e-06
rs11213002	11	109112743	T / C	0.5982	0.90 (0.85-0.94)	1.266e-05		0.93 (0.89-0.96)	5.2e-05		0.97 (0.96-0.98)	2.95815e-06
rs993709	11	109115119	T / G	0.599	0.90 (0.85-0.94)	1.296e-05		0.93 (0.89-0.96)	5e-05		0.97 (0.96-0.98)	2.98204e-06
rs11213003	11	109115389	G / A	0.5982	0.90 (0.85-0.94)	1.351e-05		0.93 (0.89-0.96)	5.5e-05		0.97 (0.96-0.98)	3.68004e-06
rs11213004	11	109116299	G / A	0.5974	0.90 (0.85-0.94)	1.408e-05		0.93 (0.89-0.96)	5.8e-05		0.97 (0.96-0.98)	3.48461e-06
rs11213007	11	109119702	C / T	0.5965	0.90 (0.86-0.95)	2.323e-05		0.93 (0.90-0.96)	9e-05		0.97 (0.96-0.98)	7.14519e-06
rs10890974	11	109124653	G / C	0.5962	0.90 (0.86-0.95)	3.118e-05		0.93 (0.90-0.96)	0.0001		0.97 (0.96-0.99)	8.79906e-06
rs2408471	12	46527048	A / T	0.1976	0.86 (0.81-0.92)	3.912e-06		0.90 (0.86-0.95)	1.1e-05		0.97 (0.96-0.98)	2.85388e-05
rs34176300	12	109333302	C / A	0.0341	1.32 (1.16-1.51)	2.69e-05		1.26 (1.14-1.40)	6.5e-06		1.06 (1.02-1.09)	0.000497415
rs36184708	12	109349748	C / T	0.0346	1.32 (1.16-1.51)	3.303e-05		1.26 (1.14-1.39)	7.4e-06		1.06 (1.02-1.09)	0.00058728
rs36182973	12	109350436	A / G	0.0342	1.32 (1.16-1.51)	3.123e-05		1.26 (1.14-1.40)	6.8e-06		1.06 (1.02-1.09)	0.000522763
rs36179994	12	109355790	G / A	0.0343	1.32 (1.16-1.51)	3.406e-05		1.26 (1.14-1.40)	7.3e-06		1.06 (1.02-1.09)	0.000584851
rs79288742	13	49421480	C / T	0.0888	1.24 (1.14-1.35)	1.129e-06		1.17 (1.09-1.25)	6.6e-06		1.05 (1.03-1.07)	4.66622e-06
rs80040116	13	49494887	G / A	0.0895	1.25 (1.14-1.36)	8.151e-07		1.17 (1.10-1.25)	3.7e-06		1.05 (1.03-1.07)	1.87701e-06
rs77233147	13	49522735	G / T	0.1039	1.23 (1.14-1.34)	7.815e-07		1.16 (1.09-1.24)	4.5e-06		1.05 (1.03-1.07)	2.12638e-06
rs117023478	13	49541649	G / A	0.0825	1.25 (1.14-1.38)	2.215e-06		1.18 (1.10-1.27)	7.2e-06		1.05 (1.02-1.07)	3.38041e-05
rs79092156	13	49557910	T / C	0.0818	1.25 (1.14-1.38)	2.436e-06		1.18 (1.10-1.27)	8.3e-06		1.05 (1.02-1.07)	3.6754e-05
chr13:49591043	13	49591043	C / T	0.0815	1.26 (1.15-1.39)	1.702e-06		1.18 (1.10-1.27)	5.7e-06		1.05 (1.02-1.07)	2.47272e-05
rs76555819	13	49612047	T / C	0.0813	1.26 (1.15-1.39)	1.614e-06		1.19 (1.10-1.28)	5.2e-06		1.05 (1.02-1.07)	3.73391e-05
rs74745038	13	49748429	A / T	0.0807	1.26 (1.14-1.38)	2.637e-06		1.19 (1.10-1.28)	6e-06		1.04 (1.02-1.07)	5.43809e-05
rs78036026	13	49783215	A / T	0.0804	1.26 (1.14-1.38)	2.598e-06		1.19 (1.10-1.28)	5.7e-06		1.04 (1.02-1.07)	5.75877e-05
rs9542094	13	70399003	C / T	0.1107	1.16 (1.08-1.25)	0.0001291		1.12 (1.05-1.19)	0.00026		1.04 (1.02-1.06)	8.4829e-06
rs116529867	15	68570158	T / G	0.0176	0.60 (0.48-0.74)	1.627e-06		0.72 (0.63-0.83)	9e-06		0.90 (0.86-0.94)	2.80534e-06
rs11630865	15	68571164	G / A	0.0176	0.60 (0.48-0.74)	1.628e-06		0.72 (0.63-0.83)	8.9e-06		0.90 (0.86-0.94)	2.8376e-06
rs34693034	15	68574835	T / C	0.0176	0.60 (0.48-0.74)	1.653e-06		0.72 (0.63-0.83)	9.1e-06		0.90 (0.86-0.94)	2.84962e-06
rs8027628	15	68578329	T / G	0.0177	0.60 (0.48-0.74)	1.604e-06		0.72 (0.63-0.83)	9.3e-06		0.90 (0.86-0.94)	2.65522e-06
rs7174574	15	68581390	T / C	0.0176	0.60 (0.48-0.74)	1.588e-06		0.72 (0.63-0.83)	8.9e-06		0.90 (0.86-0.94)	2.72825e-06
rs66989829	15	68585218	G / T	0.0176	0.59 (0.48-0.73)	1.386e-06		0.72 (0.63-0.83)	8.5e-06		0.90 (0.86-0.94)	2.31986e-06
rs58175526	15	68593127	C / G	0.0176	0.59 (0.48-0.73)	1.029e-06		0.72 (0.62-0.83)	6.7e-06		0.90 (0.86-0.94)	1.8508e-06
rs1122247	15	68594861	G / A	0.0178	0.59 (0.48-0.73)	1.313e-06		0.72 (0.63-0.83)	8.1e-06		0.90 (0.86-0.94)	2.47347e-06
rs11634026	15	68598006	C / T	0.0179	0.58 (0.47-0.72)	5.434e-07		0.71 (0.62-0.82)	3.4e-06		0.89 (0.86-0.94)	1.18734e-06
rs112552650	15	68598522	C / T	0.0158	0.58 (0.46-0.74)	5.993e-06		0.71 (0.61-0.83)	2.3e-05		0.90 (0.86-0.94)	8.5462e-06
rs79951027	15	82130278	T / C	0.065	1.25 (1.13-1.38)	9.512e-06		1.19 (1.11-1.29)	6.7e-06		1.04 (1.02-1.06)	0.00113475
rs145152209	15	84077212	A / G	0.0738	1.27 (1.16-1.39)	1.499e-07		1.19 (1.11-1.28)	5.9e-07		1.05 (1.03-1.08)	3.37021e-06
rs78396213	15	84078888	C / T	0.0738	1.27 (1.16-1.39)	1.544e-07		1.19 (1.11-1.28)	5.9e-07		1.05 (1.03-1.08)	3.49228e-06
rs76906291	15	97647034	G / T	0.0457	1.31 (1.16-1.47)	8.255e-06		1.25 (1.14-1.37)	3.7e-06		1.07 (1.04-1.10)	5.64431e-06
rs80118862	17	32502652	G / A	0.012	1.56 (1.26-1.94)	3.758e-05		1.50 (1.26-1.79)	7.2e-06		1.09 (1.04-1.15)	0.000704289
rs76801069	17	32519470	T / C	0.0126	1.59 (1.29-1.95)	1.44e-05		1.48 (1.25-1.76)	6.7e-06		1.11 (1.05-1.16)	0.000115089
rs8263	17	56423114	C / T	0.2258	1.13 (1.07-1.19)	3.875e-05		1.09 (1.04-1.14)	0.0001		1.03 (1.02-1.05)	3.1621e-06
rs2070107	17	56423201	G / C	0.2266	1.13 (1.07-1.19)	2.976e-05		1.09 (1.04-1.14)	0.00013		1.03 (1.02-1.05)	2.2235e-06
rs62082093	17	56447952	G / C	0.2426	1.12 (1.06-1.19)	4.52e-05		1.08 (1.04-1.13)	0.00027		1.03 (1.02-1.05)	5.8459e-06
rs3887355	17	56538639	T / C	0.2402	1.11 (1.06-1.18)	0.0001302		1.08 (1.03-1.12)	0.00063		1.03 (1.02-1.05)	9.56183e-06
rs3803753	17	56540110	G / A	0.2402	1.11 (1.06-1.18)	0.0001292		1.08 (1.03-1.12)	0.00063		1.03 (1.02-1.05)	9.56183e-06
rs3803752	17	56540267	C / T	0.2402	1.11 (1.06-1.18)	0.0001289		1.08 (1.03-1.12)	0.00063		1.03 (1.02-1.05)	9.50019e-06
rs17741087	17	56550300	C / T	0.2402	1.11 (1.06-1.18)	0.0001307		1.08 (1.03-1.12)	0.00065		1.03 (1.02-1.05)	9.511e-06
rs34920953	17	56589406	G / A	0.2404	1.11 (1.06-1.18)	0.0001293		1.08 (1.03-1.12)	0.00063		1.03 (1.02-1.05)	8.922e-06
rs2007993	17	56590643	T / C	0.2404	1.11 (1.06-1.18)	0.0001283		1.08 (1.03-1.12)	0.00061		1.03 (1.02-1.05)	8.87761e-06
rs200822029	18	9171853	A / T	0.024	1.36 (1.15-1.60)	0.0002703		1.28 (1.13-1.45)	0.00019		1.09 (1.05-1.13)	9.2511e-06
rs192024971	18	9234396	G / A	0.0239	1.37 (1.16-1.62)	0.000188		1.29 (1.14-1.47)	0.00012		1.09 (1.05-1.13)	7.4516e-06
rs185827257	18	9237256	A / G	0.024	1.37 (1.16-1.61)	0.0002217		1.29 (1.13-1.47)	0.00013		1.09 (1.05-1.13)	9.23458e-06
rs67045789	18	27154746	G / A	0.2265	1.14 (1.07-1.20)	9.76e-06		1.10 (1.05-1.15)	1.9e-05		1.03 (1.01-1.04)	0.00015786
rs9965231	18	27155224	T / C	0.2273	1.14 (1.08-1.21)	8.007e-06		1.10 (1.05-1.15)	1.9e-05		1.03 (1.01-1.04)	0.000136065
rs28569991	18	27155904	C / T	0.2274	1.14 (1.07-1.20)	8.505e-06		1.10 (1.05-1.15)	2e-05		1.03 (1.01-1.04)	0.000168708
rs12608145	18	27156160	A / G	0.2279	1.14 (1.07-1.20)	8.179e-06		1.10 (1.05-1.15)	2e-05		1.03 (1.01-1.04)	0.000166308
rs12604348	18	27156963	A / G	0.2245	1.14 (1.08-1.21)	6.772e-06		1.10 (1.05-1.15)	1.5e-05		1.03 (1.01-1.04)	0.000132919
rs9956551	18	27157104	G / C	0.2245	1.14 (1.08-1.21)	6.61e-06		1.10 (1.05-1.15)	1.5e-05		1.03 (1.01-1.04)	0.000132919
rs9957426	18	27157300	C / T	0.2244	1.14 (1.08-1.21)	6.489e-06		1.10 (1.05-1.15)	1.5e-05		1.03 (1.01-1.04)	0.000136069
rs9960226	18	27158564	G / A	0.2244	1.14 (1.08-1.21)	5.607e-06		1.10 (1.05-1.15)	1.3e-05		1.03 (1.01-1.04)	0.00011844
rs7244019	18	27159285	T / A	0.2243	1.14 (1.08-1.21)	6.154e-06		1.10 (1.05-1.15)	1.4e-05		1.03 (1.01-1.04)	0.000142585
rs7238954	18	27159740	G / A	0.2242	1.14 (1.08-1.21)	6.255e-06		1.10 (1.05-1.15)	1.4e-05		1.03 (1.01-1.04)	0.000142585
rs4422051	18	27160866	T / C	0.7427	0.88 (0.83-0.93)	2.841e-06		0.91 (0.87-0.95)	1e-05		0.98 (0.96-0.99)	0.000241475
rs72899237	18	27162698	T / A	0.2137	1.14 (1.08-1.21)	7.615e-06		1.10 (1.05-1.15)	1.6e-05		1.03 (1.01-1.04)	0.000125243
rs9959747	18	27163314	C / T	0.2247	1.14 (1.08-1.21)	6.596e-06		1.10 (1.05-1.15)	1.6e-05		1.03 (1.01-1.04)	0.000140528
rs8092603	18	27164713	G / A	0.7419	0.88 (0.83-0.93)	4.847e-06		0.91 (0.88-0.95)	1.9e-05		0.98 (0.96-0.99)	0.000458153
rs11083345	18	27166332	C / T	0.2247	1.14 (1.08-1.21)	7.64e-06		1.10 (1.05-1.15)	1.8e-05		1.03 (1.01-1.04)	0.00013843
rs7235177	18	27167412	C / T	0.2243	1.14 (1.08-1.21)	8.385e-06		1.10 (1.05-1.15)	2.1e-05		1.03 (1.01-1.04)	0.000150991
rs149813805	21	29606308	G / A	0.0156	1.45 (1.21-1.74)	5.427e-05		1.41 (1.21-1.63)	6.1e-06		1.09 (1.04-1.14)	0.000360499
rs149173751	21	29991552	G / A	0.0128	1.58 (1.28-1.95)	1.888e-05		1.53 (1.28-1.81)	1.6e-06		1.11 (1.05-1.16)	8.31031e-05
rs695670	22	26278468	C / T	0.8096	0.88 (0.83-0.93)	1.77e-05		0.90 (0.86-0.94)	1.1e-05		0.97 (0.95-0.98)	6.02923e-06
rs7285314	22	40428816	G / A	0.3443	1.15 (1.08-1.21)	3.459e-06		1.11 (1.07-1.16)	2e-06		1.03 (1.02-1.05)	2.65595e-07
rs2413611	22	40527858	T / A	0.3567	1.14 (1.09-1.20)	3.079e-07		1.12 (1.08-1.17)	1.2e-08		1.04 (1.02-1.05)	2.02064e-08
rs5995825	22	40544337	C / T	0.4648	1.13 (1.07-1.18)	1.567e-06		1.11 (1.07-1.15)	1.2e-07		1.03 (1.02-1.04)	1.12862e-07
rs5995826	22	40546153	G / A	0.473	1.13 (1.07-1.19)	8.694e-07		1.11 (1.07-1.15)	6.1e-08		1.03 (1.02-1.04)	9.10449e-08
rs4820399	22	40546633	C / T	0.4722	1.13 (1.08-1.18)	8.281e-07		1.11 (1.07-1.15)	6.1e-08		1.03 (1.02-1.05)	2.90998e-08
rs4820400	22	40548084	G / T	0.4735	1.13 (1.08-1.19)	4.915e-07		1.11 (1.07-1.15)	3.6e-08		1.03 (1.02-1.04)	6.85474e-08
rs4585125	22	40548492	G / A	0.4735	1.13 (1.08-1.19)	4.869e-07		1.11 (1.07-1.15)	3.7e-08		1.03 (1.02-1.04)	6.85474e-08
rs9611279	22	40550105	T / C	0.4736	1.13 (1.08-1.19)	4.986e-07		1.11 (1.07-1.15)	3.7e-08		1.03 (1.02-1.04)	6.88474e-08
rs3950173	22	40550107	T / C	0.4736	1.13 (1.08-1.19)	4.991e-07		1.11 (1.07-1.15)	3.7e-08		1.03 (1.02-1.04)	6.88474e-08
rs4821928	22	40550769	T / C	0.4729	1.13 (1.08-1.19)	6.542e-07		1.11 (1.07-1.15)	4.7e-08		1.03 (1.02-1.04)	8.50036e-08
rs4820401	22	40550802	A / G	0.473	1.13 (1.08-1.19)	6.291e-07		1.11 (1.07-1.15)	4.4e-08		1.03 (1.02-1.04)	8.59962e-08
rs4820403	22	40550982	G / A	0.4728	1.13 (1.08-1.19)	6.572e-07		1.11 (1.07-1.15)	4.7e-08		1.03 (1.02-1.04)	8.50036e-08
rs1012241	22	40551767	C / T	0.4722	1.13 (1.07-1.19)	8.486e-07		1.11 (1.07-1.15)	6.3e-08		1.03 (1.02-1.04)	1.02991e-07
rs2899334	22	40551850	T / C	0.4724	1.13 (1.08-1.19)	6.833e-07		1.11 (1.07-1.15)	5e-08		1.03 (1.02-1.04)	9.02998e-08
rs6001807	22	40554008	T / G	0.4727	1.13 (1.08-1.19)	7.003e-07		1.11 (1.07-1.15)	5.1e-08		1.03 (1.02-1.04)	9.13404e-08
rs5995827	22	40554300	A / G	0.4724	1.13 (1.08-1.19)	6.933e-07		1.11 (1.07-1.15)	5.1e-08		1.03 (1.02-1.04)	9.13404e-08
rs5015397	22	40554325	A / G	0.4724	1.13 (1.08-1.19)	6.944e-07		1.11 (1.07-1.15)	5.1e-08		1.03 (1.02-1.04)	9.13404e-08
rs6001808	22	40554527	T / C	0.4724	1.13 (1.08-1.19)	6.95e-07		1.11 (1.07-1.15)	5.1e-08		1.03 (1.02-1.04)	9.13404e-08
rs4642036	22	40554582	T / C	0.4724	1.13 (1.08-1.19)	6.964e-07		1.11 (1.07-1.15)	5.1e-08		1.03 (1.02-1.04)	9.13404e-08
rs12484633	22	40555638	A / G	0.4724	1.13 (1.08-1.19)	7.04e-07		1.11 (1.07-1.15)	5.1e-08		1.03 (1.02-1.04)	9.13404e-08
rs5995829	22	40555879	G / A	0.4724	1.13 (1.08-1.19)	7.044e-07		1.11 (1.07-1.15)	5.2e-08		1.03 (1.02-1.04)	9.13404e-08
rs11705370	22	40555993	T / A	0.4724	1.13 (1.08-1.19)	7.051e-07		1.11 (1.07-1.15)	5.2e-08		1.03 (1.02-1.04)	9.13404e-08
rs11705389	22	40556101	T / C	0.4723	1.13 (1.08-1.19)	7.045e-07		1.11 (1.07-1.15)	5.2e-08		1.03 (1.02-1.04)	9.13404e-08
rs4820404	22	40556434	T / C	0.4724	1.13 (1.08-1.19)	7.104e-07		1.11 (1.07-1.15)	5.2e-08		1.03 (1.02-1.04)	9.13404e-08
rs4820405	22	40556447	T / A	0.4724	1.13 (1.08-1.19)	7.101e-07		1.11 (1.07-1.15)	5.2e-08		1.03 (1.02-1.04)	9.13404e-08
rs8137693	22	40557812	A / G	0.472	1.13 (1.07-1.19)	8.47e-07		1.11 (1.07-1.15)	6.4e-08		1.03 (1.02-1.04)	1.03249e-07
rs8141549	22	40558016	G / A	0.472	1.13 (1.07-1.19)	8.465e-07		1.11 (1.07-1.15)	6.4e-08		1.03 (1.02-1.04)	1.03249e-07
rs12484438	22	40558064	T / C	0.4657	1.14 (1.08-1.19)	1.531e-07		1.11 (1.07-1.15)	9.9e-09		1.03 (1.02-1.05)	1.37938e-08
rs4820406	22	40558164	A / G	0.4723	1.13 (1.08-1.19)	6.775e-07		1.11 (1.07-1.15)	5.1e-08		1.03 (1.02-1.04)	9.05376e-08
rs4821929	22	40558452	C / T	0.472	1.13 (1.07-1.19)	8.51e-07		1.11 (1.07-1.15)	6.4e-08		1.03 (1.02-1.04)	1.02518e-07
rs4820407	22	40558595	A / G	0.4723	1.13 (1.08-1.19)	6.912e-07		1.11 (1.07-1.15)	5.1e-08		1.03 (1.02-1.04)	9.05376e-08
rs1474667	22	40559156	G / A	0.4657	1.14 (1.08-1.19)	1.487e-07		1.11 (1.07-1.15)	9.9e-09		1.03 (1.02-1.05)	1.36656e-08
rs13053550	22	40560600	G / C	0.4723	1.13 (1.08-1.19)	6.901e-07		1.11 (1.07-1.15)	5.1e-08		1.03 (1.02-1.04)	9.05376e-08
rs34305613	22	40560810	C / A	0.4723	1.13 (1.08-1.19)	6.94e-07		1.11 (1.07-1.15)	5.2e-08		1.03 (1.02-1.04)	9.05376e-08
rs6001817	22	40561759	G / T	0.4726	1.13 (1.08-1.19)	7.46e-07		1.11 (1.07-1.15)	5.6e-08		1.03 (1.02-1.04)	8.92695e-08
rs7285909	22	40562242	T / G	0.4723	1.13 (1.07-1.19)	7.432e-07		1.11 (1.07-1.15)	5.4e-08		1.03 (1.02-1.04)	1.11943e-07
rs6001819	22	40562877	T / C	0.4722	1.13 (1.08-1.19)	7.078e-07		1.11 (1.07-1.15)	5.3e-08		1.03 (1.02-1.04)	8.98944e-08
rs7289946	22	40563020	G / A	0.4722	1.13 (1.08-1.19)	7.084e-07		1.11 (1.07-1.15)	5.3e-08		1.03 (1.02-1.04)	8.98944e-08
rs6001820	22	40563804	T / C	0.4723	1.13 (1.08-1.19)	7.125e-07		1.11 (1.07-1.15)	5.3e-08		1.03 (1.02-1.04)	8.98944e-08
rs5995832	22	40566118	T / C	0.4723	1.13 (1.07-1.19)	7.734e-07		1.11 (1.07-1.15)	5.6e-08		1.03 (1.02-1.04)	1.1117e-07
rs62638153	22	40566675	G / A	0.472	1.13 (1.07-1.18)	9.781e-07		1.11 (1.07-1.15)	7.2e-08		1.03 (1.02-1.04)	1.32337e-07
rs713658	22	40567894	C / T	0.4721	1.13 (1.07-1.18)	9.93e-07		1.11 (1.07-1.15)	7.3e-08		1.03 (1.02-1.04)	1.27544e-07
rs738449	22	40568512	G / A	0.4721	1.13 (1.07-1.18)	1.003e-06		1.11 (1.07-1.15)	7.4e-08		1.03 (1.02-1.04)	1.27544e-07
rs6001823	22	40569157	T / A	0.4721	1.13 (1.07-1.18)	1.011e-06		1.11 (1.07-1.15)	7.4e-08		1.03 (1.02-1.04)	1.27544e-07
rs6001826	22	40571499	T / C	0.4721	1.13 (1.07-1.18)	1.038e-06		1.11 (1.07-1.15)	7.6e-08		1.03 (1.02-1.04)	1.27544e-07
rs5995833	22	40572423	A / G	0.4721	1.13 (1.07-1.18)	1.05e-06		1.11 (1.07-1.15)	7.7e-08		1.03 (1.02-1.04)	1.26668e-07
rs6001827	22	40574170	T / A	0.4729	1.13 (1.07-1.18)	1.15e-06		1.11 (1.07-1.15)	8.9e-08		1.03 (1.02-1.04)	1.14945e-07
rs10222225	22	40578764	A / G	0.4728	1.13 (1.07-1.19)	8.673e-07		1.11 (1.07-1.15)	6.2e-08		1.03 (1.02-1.04)	1.12968e-07
rs7290804	22	40579423	C / T	0.4721	1.13 (1.07-1.18)	1.145e-06		1.11 (1.07-1.15)	8.5e-08		1.03 (1.02-1.04)	1.61818e-07
rs6001828	22	40579805	G / T	0.4739	1.13 (1.07-1.18)	1.108e-06		1.11 (1.07-1.15)	7.9e-08		1.03 (1.02-1.04)	1.19332e-07
rs8142495	22	40581822	A / G	0.4725	1.13 (1.07-1.19)	9.016e-07		1.11 (1.07-1.15)	7e-08		1.03 (1.02-1.04)	1.00983e-07
rs6001829	22	40584391	G / A	0.4719	1.13 (1.07-1.18)	1.265e-06		1.11 (1.07-1.15)	9.4e-08		1.03 (1.02-1.04)	1.61818e-07
rs738450	22	40585744	A / G	0.4719	1.13 (1.07-1.18)	1.272e-06		1.11 (1.07-1.15)	9.3e-08		1.03 (1.02-1.04)	1.61818e-07
rs3985940	22	40587244	A / G	0.472	1.13 (1.07-1.18)	1.267e-06		1.11 (1.07-1.15)	9.4e-08		1.03 (1.02-1.04)	1.61818e-07
rs6001831	22	40591258	T / G	0.472	1.13 (1.07-1.18)	1.324e-06		1.11 (1.07-1.15)	9.8e-08		1.03 (1.02-1.04)	1.52106e-07
rs17421586	22	40591312	T / A	0.4658	1.14 (1.08-1.19)	2.266e-07		1.11 (1.07-1.15)	1.5e-08		1.03 (1.02-1.05)	2.14328e-08
rs4550767	22	40591755	G / T	0.4716	1.13 (1.07-1.18)	1.17e-06		1.11 (1.07-1.15)	9.1e-08		1.03 (1.02-1.04)	1.73155e-07
rs6001832	22	40592214	A / G	0.4652	1.14 (1.08-1.19)	2.084e-07		1.11 (1.07-1.15)	1.4e-08		1.03 (1.02-1.05)	2.41274e-08
rs8137636	22	40599631	G / A	0.4719	1.12 (1.07-1.18)	1.669e-06		1.10 (1.06-1.14)	1.3e-07		1.03 (1.02-1.04)	7.41967e-08
rs8137796	22	40599879	C / T	0.4715	1.13 (1.07-1.18)	1.254e-06		1.10 (1.07-1.15)	9.9e-08		1.03 (1.02-1.05)	4.9632e-08
rs6001834	22	40600487	G / A	0.4719	1.12 (1.07-1.18)	1.662e-06		1.10 (1.06-1.14)	1.3e-07		1.03 (1.02-1.04)	7.47191e-08
rs4821932	22	40601639	A / T	0.4722	1.13 (1.07-1.18)	1.36e-06		1.10 (1.07-1.15)	1e-07		1.03 (1.02-1.04)	1.98497e-07
rs4821933	22	40602072	T / A	0.4721	1.13 (1.07-1.18)	1.283e-06		1.11 (1.07-1.15)	9.6e-08		1.03 (1.02-1.04)	1.55636e-07
rs5995836	22	40602815	G / T	0.4722	1.13 (1.07-1.18)	1.236e-06		1.11 (1.07-1.15)	9.2e-08		1.03 (1.02-1.04)	1.55636e-07
rs6001837	22	40603580	C / A	0.4723	1.13 (1.07-1.18)	1.234e-06		1.11 (1.07-1.15)	9.2e-08		1.03 (1.02-1.04)	1.55636e-07
rs2143175	22	40603732	A / G	0.4659	1.14 (1.08-1.19)	1.916e-07		1.11 (1.07-1.15)	1.2e-08		1.03 (1.02-1.05)	1.65167e-08
rs2179420	22	40603979	A / G	0.4871	1.13 (1.08-1.19)	7.015e-07		1.11 (1.07-1.15)	1.1e-07		1.03 (1.02-1.04)	9.4061e-08
rs4239893	22	40604716	T / C	0.4725	1.13 (1.07-1.18)	1.277e-06		1.10 (1.07-1.15)	1e-07		1.03 (1.02-1.04)	1.5675e-07
rs4820408	22	40604945	T / G	0.4723	1.13 (1.07-1.18)	1.226e-06		1.11 (1.07-1.15)	9e-08		1.03 (1.02-1.04)	1.50029e-07
rs6001841	22	40605163	G / A	0.4723	1.13 (1.07-1.18)	1.223e-06		1.11 (1.07-1.15)	9e-08		1.03 (1.02-1.04)	1.56706e-07
rs738447	22	40605681	C / T	0.4721	1.13 (1.07-1.18)	1.032e-06		1.11 (1.07-1.15)	8e-08		1.03 (1.02-1.04)	1.30183e-07
rs5995838	22	40606001	A / G	0.4721	1.13 (1.07-1.18)	1.031e-06		1.11 (1.07-1.15)	8e-08		1.03 (1.02-1.04)	1.30183e-07
rs5995839	22	40606293	A / T	0.4721	1.13 (1.07-1.18)	1.03e-06		1.11 (1.07-1.15)	8e-08		1.03 (1.02-1.04)	1.30183e-07
rs5995840	22	40608896	T / C	0.4632	1.13 (1.08-1.19)	4.383e-07		1.11 (1.07-1.15)	3.5e-08		1.03 (1.02-1.04)	5.36586e-08
rs6001842	22	40609151	A / G	0.4636	1.13 (1.08-1.19)	4.192e-07		1.11 (1.07-1.15)	3.5e-08		1.03 (1.02-1.05)	4.10276e-08
rs6001843	22	40610600	G / C	0.464	1.13 (1.08-1.19)	4.442e-07		1.11 (1.07-1.15)	3.8e-08		1.03 (1.02-1.05)	5.04596e-08
rs28722029	22	40611012	G / A	0.401	1.12 (1.07-1.18)	6.152e-06		1.10 (1.06-1.14)	8.5e-07		1.03 (1.02-1.04)	6.17973e-07
rs138024	22	40613282	A / C	0.5283	0.89 (0.84-0.93)	1.068e-06		0.90 (0.87-0.94)	8.8e-08		0.97 (0.96-0.98)	1.36654e-07
rs12160931	22	40614512	T / G	0.4652	1.14 (1.08-1.19)	1.619e-07		1.11 (1.07-1.15)	1.2e-08		1.03 (1.02-1.05)	1.88165e-08
rs739182	22	40615276	G / T	0.4652	1.14 (1.08-1.19)	1.615e-07		1.11 (1.07-1.15)	1.2e-08		1.03 (1.02-1.05)	1.88165e-08
rs5750905	22	40618811	A / G	0.5229	0.89 (0.84-0.93)	1.078e-06		0.90 (0.87-0.94)	1e-07		0.97 (0.96-0.98)	1.91377e-07
rs138031	22	40619009	C / T	0.5284	0.89 (0.84-0.93)	1.038e-06		0.90 (0.87-0.94)	8.9e-08		0.97 (0.96-0.98)	1.35469e-07
rs138032	22	40619078	C / A	0.5274	0.89 (0.84-0.93)	9.985e-07		0.90 (0.87-0.94)	8.9e-08		0.97 (0.96-0.98)	1.45642e-07
rs138035	22	40619708	A / G	0.5281	0.89 (0.84-0.93)	1.051e-06		0.90 (0.87-0.94)	9e-08		0.97 (0.96-0.98)	1.37244e-07
rs138036	22	40619779	C / A	0.5282	0.89 (0.84-0.93)	1.043e-06		0.90 (0.87-0.94)	9e-08		0.97 (0.96-0.98)	1.40549e-07
rs138037	22	40620467	C / A	0.5282	0.89 (0.84-0.93)	1.041e-06		0.90 (0.87-0.94)	9e-08		0.97 (0.96-0.98)	1.40549e-07
rs138038	22	40620565	G / A	0.5282	0.89 (0.84-0.93)	1.041e-06		0.90 (0.87-0.94)	9e-08		0.97 (0.96-0.98)	1.40549e-07
rs138039	22	40621288	G / A	0.5284	0.89 (0.84-0.93)	1.031e-06		0.90 (0.87-0.94)	8.9e-08		0.97 (0.96-0.98)	1.40549e-07
rs138040	22	40621404	C / G	0.5284	0.89 (0.84-0.93)	1.03e-06		0.90 (0.87-0.94)	8.9e-08		0.97 (0.96-0.98)	1.40549e-07
rs138041	22	40621645	G / A	0.5284	0.89 (0.84-0.93)	1.036e-06		0.90 (0.87-0.94)	9e-08		0.97 (0.96-0.98)	1.40549e-07
rs138042	22	40623249	T / C	0.5284	0.89 (0.84-0.93)	1.034e-06		0.90 (0.87-0.94)	9.1e-08		0.97 (0.96-0.98)	1.40549e-07
rs138043	22	40623430	T / C	0.5285	0.89 (0.84-0.93)	9.469e-07		0.90 (0.87-0.94)	8.7e-08		0.97 (0.96-0.98)	1.44117e-07
rs138044	22	40623431	G / A	0.5285	0.89 (0.84-0.93)	9.473e-07		0.90 (0.87-0.94)	8.7e-08		0.97 (0.96-0.98)	1.44117e-07
rs138047	22	40625909	A / G	0.5284	0.89 (0.85-0.93)	1.025e-06		0.90 (0.87-0.94)	9.1e-08		0.97 (0.96-0.98)	4.02728e-08
rs138048	22	40625951	C / T	0.5284	0.89 (0.85-0.93)	1.026e-06		0.90 (0.87-0.94)	9.1e-08		0.97 (0.96-0.98)	4.02728e-08
rs138050	22	40627061	A / C	0.5079	0.88 (0.84-0.92)	4.824e-07		0.90 (0.87-0.93)	3.4e-08		0.97 (0.96-0.98)	9.01248e-09
rs138051	22	40627319	C / T	0.5284	0.89 (0.85-0.93)	1.012e-06		0.90 (0.87-0.94)	9e-08		0.97 (0.96-0.98)	4.02728e-08
rs5750907	22	40628754	C / T	0.5281	0.89 (0.84-0.93)	9.548e-07		0.90 (0.87-0.94)	8.5e-08		0.97 (0.96-0.98)	1.41858e-07
rs5750908	22	40629138	T / C	0.5285	0.89 (0.85-0.93)	1.001e-06		0.90 (0.87-0.94)	9e-08		0.97 (0.96-0.98)	3.99859e-08
rs1018807	22	40629805	A / G	0.5284	0.89 (0.85-0.93)	9.994e-07		0.90 (0.87-0.94)	9e-08		0.97 (0.96-0.98)	4.02728e-08
rs5757882	22	40631033	C / T	0.5271	0.89 (0.85-0.93)	2.118e-06		0.91 (0.87-0.94)	1.9e-07		0.97 (0.96-0.98)	1.11845e-07
rs5750909	22	40631110	G / C	0.5269	0.89 (0.85-0.94)	2.136e-06		0.91 (0.87-0.94)	1.9e-07		0.97 (0.96-0.98)	3.60466e-07
rs5757883	22	40631339	G / A	0.5271	0.89 (0.85-0.93)	2.113e-06		0.91 (0.87-0.94)	1.9e-07		0.97 (0.96-0.98)	1.11845e-07
rs5757884	22	40631437	C / A	0.5269	0.89 (0.85-0.94)	2.132e-06		0.91 (0.87-0.94)	1.9e-07		0.97 (0.96-0.98)	3.73536e-07
rs5757885	22	40631617	G / A	0.5271	0.89 (0.85-0.93)	2.104e-06		0.91 (0.87-0.94)	1.9e-07		0.97 (0.96-0.98)	1.16066e-07
rs9611299	22	40631739	A / G	0.5271	0.89 (0.85-0.93)	2.105e-06		0.91 (0.87-0.94)	1.9e-07		0.97 (0.96-0.98)	1.16066e-07
rs7292310	22	40632083	C / T	0.5268	0.89 (0.85-0.94)	2.131e-06		0.91 (0.87-0.94)	1.9e-07		0.97 (0.96-0.98)	3.73536e-07
rs5750910	22	40632772	A / G	0.527	0.89 (0.85-0.94)	2.099e-06		0.91 (0.87-0.94)	1.9e-07		0.97 (0.96-0.98)	3.76029e-07
rs5750911	22	40634507	A / G	0.5272	0.89 (0.85-0.94)	2.373e-06		0.91 (0.88-0.94)	2.1e-07		0.97 (0.96-0.98)	3.67089e-07
rs8141661	22	40635721	T / C	0.5286	0.89 (0.84-0.93)	8.776e-07		0.90 (0.87-0.94)	7.8e-08		0.97 (0.96-0.98)	1.15122e-07
rs5757887	22	40636615	C / T	0.5265	0.89 (0.85-0.94)	2.103e-06		0.91 (0.87-0.94)	1.9e-07		0.97 (0.96-0.98)	3.77201e-07
rs6001848	22	40636799	A / G	0.4685	1.13 (1.08-1.19)	4.721e-07		1.11 (1.07-1.15)	3.5e-08		1.03 (1.02-1.05)	4.90741e-08
rs5757888	22	40637804	T / G	0.5283	0.89 (0.84-0.93)	1.029e-06		0.90 (0.87-0.94)	8.8e-08		0.97 (0.96-0.98)	1.41045e-07
rs9611300	22	40638223	C / T	0.5264	0.89 (0.85-0.94)	2.427e-06		0.91 (0.87-0.94)	2.1e-07		0.97 (0.96-0.98)	3.53131e-07
rs5757889	22	40638934	C / T	0.5264	0.89 (0.85-0.94)	2.411e-06		0.91 (0.87-0.94)	2e-07		0.97 (0.96-0.98)	3.63463e-07
rs5750912	22	40639423	C / G	0.5255	0.89 (0.85-0.93)	1.607e-06		0.91 (0.87-0.94)	1.1e-07		0.97 (0.96-0.98)	2.43152e-07
rs5750914	22	40641164	G / T	0.527	0.89 (0.84-0.93)	6.587e-07		0.90 (0.87-0.94)	4.4e-08		0.97 (0.96-0.98)	9.69318e-08
rs3752513	22	40641980	G / A	0.527	0.89 (0.84-0.93)	6.567e-07		0.90 (0.87-0.94)	4.4e-08		0.97 (0.96-0.98)	9.69318e-08
rs5750915	22	40642368	G / A	0.527	0.89 (0.84-0.93)	6.549e-07		0.90 (0.87-0.94)	4.4e-08		0.97 (0.96-0.98)	9.69318e-08
rs5757892	22	40642452	G / A	0.5255	0.89 (0.85-0.93)	1.587e-06		0.91 (0.87-0.94)	1.1e-07		0.97 (0.96-0.98)	2.49948e-07
rs2157369	22	40642652	C / G	0.5279	0.89 (0.84-0.93)	9.898e-07		0.90 (0.87-0.94)	8.2e-08		0.97 (0.96-0.98)	1.47718e-07
rs9941957	22	40643839	C / T	0.5278	0.89 (0.84-0.93)	9.811e-07		0.90 (0.87-0.94)	8.1e-08		0.97 (0.96-0.98)	1.46685e-07
rs5750918	22	40643872	C / T	0.527	0.89 (0.84-0.93)	9.743e-07		0.90 (0.87-0.94)	7.9e-08		0.97 (0.96-0.98)	1.46439e-07
rs12628051	22	40654276	T / C	0.466	1.14 (1.08-1.19)	1.791e-07		1.11 (1.07-1.15)	1.2e-08		1.03 (1.02-1.05)	2.01954e-08
rs4821940	22	40659573	T / C	0.4703	1.13 (1.08-1.19)	3.134e-07		1.11 (1.07-1.15)	2.2e-08		1.03 (1.02-1.05)	3.25293e-08
rs5757899	22	40659781	A / G	0.5242	0.89 (0.85-0.93)	1.684e-06		0.91 (0.87-0.94)	1.4e-07		0.97 (0.96-0.98)	2.01681e-07
rs1074663	22	40663403	G / A	0.5231	0.89 (0.85-0.93)	1.625e-06		0.91 (0.87-0.94)	1.2e-07		0.97 (0.96-0.98)	2.23069e-07
rs5750926	22	40664165	C / T	0.5222	0.89 (0.85-0.93)	1.626e-06		0.91 (0.87-0.94)	1.1e-07		0.97 (0.96-0.98)	2.17371e-07
rs9611304	22	40664678	G / T	0.5251	0.89 (0.85-0.94)	2.429e-06		0.91 (0.87-0.94)	1.7e-07		0.97 (0.96-0.98)	4.25589e-07
rs9611305	22	40665067	T / C	0.5267	0.89 (0.84-0.93)	9.793e-07		0.90 (0.87-0.94)	6.9e-08		0.97 (0.96-0.98)	1.74132e-07
rs5750927	22	40674593	G / A	0.524	0.89 (0.85-0.93)	1.489e-06		0.91 (0.87-0.94)	1.1e-07		0.97 (0.96-0.98)	2.24653e-07
rs4821941	22	40675091	A / G	0.4697	1.14 (1.08-1.19)	2.226e-07		1.11 (1.07-1.15)	1.4e-08		1.03 (1.02-1.05)	2.57146e-08
rs11089985	22	40675561	A / G	0.468	1.14 (1.09-1.20)	8.519e-08		1.12 (1.08-1.16)	5.3e-09		1.03 (1.02-1.05)	9.53494e-09
rs5750929	22	40676986	T / A	0.5253	0.89 (0.84-0.93)	5.765e-07		0.90 (0.87-0.94)	4.2e-08		0.97 (0.96-0.98)	6.59235e-08
rs6001861	22	40679199	C / T	0.5186	0.89 (0.84-0.93)	7.467e-07		0.90 (0.87-0.94)	4.2e-08		0.97 (0.96-0.98)	6.87922e-08
rs9611306	22	40679233	G / A	0.5188	0.89 (0.84-0.93)	7.87e-07		0.90 (0.87-0.94)	4.5e-08		0.97 (0.96-0.98)	6.79692e-08
rs5995842	22	40679362	C / G	0.4692	1.14 (1.08-1.20)	1.132e-07		1.11 (1.07-1.16)	7.4e-09		1.03 (1.02-1.05)	1.13789e-08
rs6001862	22	40681788	C / T	0.4682	1.13 (1.08-1.19)	5.383e-07		1.11 (1.07-1.15)	2.6e-08		1.03 (1.02-1.04)	5.27795e-08
rs4820409	22	40686386	G / A	0.463	1.14 (1.09-1.20)	6.187e-08		1.12 (1.08-1.16)	4.2e-09		1.04 (1.02-1.05)	6.39456e-09
rs5757907	22	40688917	A / G	0.5281	0.88 (0.84-0.92)	1.952e-07		0.90 (0.87-0.93)	1.3e-08		0.97 (0.96-0.98)	2.37334e-08
rs5750930	22	40689379	G / A	0.5282	0.88 (0.84-0.92)	1.99e-07		0.90 (0.87-0.93)	1.3e-08		0.97 (0.96-0.98)	3.07182e-08
rs4820410	22	40690385	A / G	0.4695	1.14 (1.08-1.20)	1.227e-07		1.11 (1.07-1.16)	7e-09		1.03 (1.02-1.05)	1.10019e-08
rs12160369	22	40694727	T / C	0.4671	1.14 (1.08-1.19)	2.458e-07		1.11 (1.07-1.15)	1.5e-08		1.03 (1.02-1.05)	3.19759e-08
rs1807554	22	40695364	C / G	0.467	1.14 (1.08-1.19)	2.572e-07		1.11 (1.07-1.15)	1.6e-08		1.03 (1.02-1.05)	3.57516e-08
rs5995843	22	40697377	A / G	0.4654	1.14 (1.08-1.19)	1.329e-07		1.11 (1.07-1.15)	9.3e-09		1.03 (1.02-1.05)	1.95006e-08
rs139909	22	40697581	C / T	0.4716	1.13 (1.08-1.18)	7.687e-07		1.11 (1.07-1.15)	6e-08		1.03 (1.02-1.05)	3.61574e-08
rs34382227	22	40697589	T / G	0.4661	1.14 (1.08-1.20)	1.234e-07		1.11 (1.07-1.16)	8.4e-09		1.03 (1.02-1.05)	1.68457e-08
rs6001872	22	40703245	A / G	0.4699	1.14 (1.09-1.20)	7.902e-08		1.12 (1.08-1.16)	4.9e-09		1.03 (1.02-1.05)	8.61132e-09
rs139911	22	40704052	C / T	0.4709	1.13 (1.07-1.19)	8.877e-07		1.11 (1.07-1.15)	6.4e-08		1.03 (1.02-1.04)	1.30291e-07
rs2072858	22	40708679	T / C	0.4678	1.14 (1.09-1.20)	9.009e-08		1.12 (1.08-1.16)	5.8e-09		1.03 (1.02-1.05)	1.03201e-08
rs6001877	22	40712637	G / A	0.4682	1.14 (1.09-1.20)	7.534e-08		1.12 (1.08-1.16)	4.3e-09		1.04 (1.02-1.05)	7.12421e-09
rs139913	22	40713861	T / A	0.4756	1.13 (1.08-1.19)	5.012e-07		1.11 (1.07-1.15)	3.1e-08		1.03 (1.02-1.04)	6.80691e-08
rs139914	22	40715303	A / G	0.4499	1.12 (1.07-1.18)	3.364e-06		1.10 (1.06-1.14)	2.4e-07		1.03 (1.02-1.04)	5.20388e-07
rs4470425	22	40716488	C / A	0.4387	1.13 (1.07-1.18)	1.258e-06		1.11 (1.07-1.15)	7.9e-08		1.03 (1.02-1.04)	1.97051e-07
rs41281265	22	40720704	A / G	0.4428	1.13 (1.08-1.19)	7.04e-07		1.11 (1.07-1.15)	5.5e-08		1.03 (1.02-1.04)	8.26085e-08
rs139915	22	40720963	C / T	0.447	1.12 (1.06-1.17)	6.052e-06		1.10 (1.06-1.14)	4.6e-07		1.03 (1.02-1.04)	1.49328e-06
rs4821943	22	40722745	A / G	0.4522	1.13 (1.08-1.19)	3.138e-07		1.11 (1.07-1.15)	2e-08		1.03 (1.02-1.05)	2.17784e-08
rs139920	22	40726749	C / T	0.4612	1.10 (1.05-1.16)	8.11e-05		1.09 (1.05-1.13)	6.2e-06		1.02 (1.01-1.04)	4.59671e-05
rs139921	22	40726762	A / G	0.4638	1.10 (1.05-1.16)	6.588e-05		1.09 (1.05-1.13)	5e-06		1.02 (1.01-1.04)	4.73672e-05
rs470113	22	40729614	A / G	0.3769	1.11 (1.06-1.16)	4.92e-05		1.09 (1.05-1.13)	3.5e-06		1.03 (1.01-1.04)	4.50433e-05
rs4506367	X	37700828	A / C	0.3573	1.10 (1.05-1.16)	9.968e-05		1.08 (1.04-1.12)	0.00014		1.03 (1.02-1.04)	7.40354e-06
rs11771	X	37701048	G / A	0.2888	1.13 (1.07-1.20)	4.734e-05		1.09 (1.03-1.16)	0.0021		1.03 (1.02-1.04)	8.25733e-06
rs2747030	X	131274770	A / G	0.0551	1.23 (1.11-1.37)	6.104e-05		1.20 (1.10-1.30)	2.8e-05		1.06 (1.03-1.09)	8.81043e-06
rs2811700	X	131277694	A / G	0.055	1.24 (1.12-1.37)	5.601e-05		1.20 (1.10-1.30)	2.6e-05		1.06 (1.03-1.09)	5.46339e-06
rs5933091	X	131278107	T / G	0.054	1.24 (1.12-1.37)	5.556e-05		1.20 (1.10-1.30)	2.4e-05		1.06 (1.03-1.09)	5.40639e-06
rs2811701	X	131281453	T / C	0.0548	1.24 (1.12-1.37)	5.152e-05		1.20 (1.10-1.30)	2.3e-05		1.06 (1.03-1.09)	5.01173e-06
rs2811702	X	131289551	A / C	0.0544	1.24 (1.12-1.37)	4.152e-05		1.20 (1.10-1.31)	1.9e-05		1.06 (1.04-1.09)	3.96167e-06
rs2747033	X	131297691	T / G	0.0536	1.24 (1.12-1.38)	2.964e-05		1.20 (1.11-1.31)	1.5e-05		1.06 (1.04-1.09)	3.16793e-06
rs7065789	X	131310296	T / C	0.053	1.25 (1.13-1.38)	2.205e-05		1.20 (1.11-1.31)	1.1e-05		1.06 (1.04-1.09)	2.27106e-06
rs5930554	X	131312089	T / C	0.0535	1.24 (1.12-1.37)	3.312e-05		1.20 (1.11-1.31)	1.1e-05		1.06 (1.04-1.09)	3.40404e-06
rs12392108	X	131314262	T / A	0.0529	1.25 (1.13-1.38)	1.968e-05		1.21 (1.11-1.31)	9.9e-06		1.06 (1.04-1.09)	2.10028e-06
rs5933115	X	131315766	A / G	0.0534	1.24 (1.12-1.38)	2.894e-05		1.20 (1.11-1.31)	9.9e-06		1.06 (1.04-1.09)	3.20917e-06
rs5930555	X	131316606	T / C	0.0533	1.24 (1.12-1.38)	2.844e-05		1.20 (1.11-1.31)	9.7e-06		1.06 (1.04-1.09)	3.20624e-06
rs1987421	X	131328837	G / A	0.0522	1.25 (1.13-1.39)	1.224e-05		1.21 (1.11-1.31)	6.9e-06		1.07 (1.04-1.09)	1.61665e-06
rs5933120	X	131331592	A / G	0.0526	1.25 (1.13-1.38)	1.806e-05		1.20 (1.11-1.31)	6.7e-06		1.06 (1.04-1.09)	2.43764e-06
rs61393284	X	142638462	T / C	0.1739	1.14 (1.07-1.22)	7.912e-05		1.14 (1.08-1.20)	6.2e-06		1.03 (1.02-1.05)	2.26708e-05
rs7890925	X	142639188	A / T	0.1719	1.14 (1.07-1.22)	9.82e-05		1.13 (1.07-1.20)	9.3e-06		1.03 (1.02-1.05)	2.03779e-05
rs2207575	X	142655220	T / C	0.2636	1.14 (1.08-1.20)	4.951e-06		1.11 (1.06-1.16)	3e-05		1.03 (1.02-1.04)	7.37163e-06
rs16979432	X	142656209	C / G	0.2579	1.14 (1.07-1.20)	1.064e-05		1.12 (1.07-1.18)	3.2e-06		1.03 (1.02-1.04)	8.77076e-06
rs6637027	X	142656443	T / C	0.7411	0.87 (0.82-0.92)	1.114e-06		0.90 (0.86-0.94)	8.4e-06		0.97 (0.96-0.98)	2.80851e-06
rs148851274	X	142676397	C / T	0.2426	1.15 (1.08-1.22)	4.547e-06		1.14 (1.08-1.20)	1.8e-06		1.03 (1.02-1.05)	2.95622e-06

## Sheet: S.Table8
Supplementary Table 8. Suggestive associations in GWAS for endometriosis.
OR in BOLT-LMM is adjusted using case fraction u, using the formula; log(OR) = β / (u × (1-u)). RE2C does not produce OR. aVariants significantly associated with gynecologic diseases. bBased on hg19. cReference (Ref) and alternative (Alt) alleles on forward strand. dAlternative allele frequency among control subjects.
Endometriosis
SNPa	Chr	Position (bp)b	Ref / Altc	AltAlleleFreq.d	mach2dat			BOLT-LMM			MTAG
					OR (95% CI)	P		OR (95% CI)	P		OR (95% CI)	P
rs72665317	1	22367073	T / G	0.5433	1.31 (1.17-1.48)	5.661e-06		1.27 (1.14-1.42)	1.3e-05		1.02 (1.00-1.03)	0.012846
rs10917130	1	22371065	T / G	0.5464	1.32 (1.17-1.49)	3.366e-06		1.27 (1.14-1.42)	1.1e-05		1.02 (1.00-1.03)	0.0152119
rs60087035	1	22374808	T / C	0.5404	1.31 (1.17-1.48)	5.957e-06		1.27 (1.14-1.41)	1.8e-05		1.01 (1.00-1.03)	0.0273167
rs725158	1	22378280	T / A	0.541	1.32 (1.17-1.48)	4.043e-06		1.27 (1.14-1.42)	1.2e-05		1.02 (1.00-1.03)	0.0226198
rs3754496	1	22378880	C / A	0.5409	1.32 (1.17-1.48)	4.054e-06		1.27 (1.14-1.42)	1.2e-05		1.02 (1.00-1.03)	0.0226198
rs17837951	1	22388872	C / T	0.5404	1.32 (1.17-1.48)	4.423e-06		1.27 (1.14-1.42)	1.3e-05		1.01 (1.00-1.03)	0.0236445
rs56319427	1	22396998	T / C	0.5403	1.32 (1.17-1.48)	4.348e-06		1.27 (1.14-1.42)	1.2e-05		1.01 (1.00-1.03)	0.0234986
rs12038474	1	22403357	G / A	0.5406	1.32 (1.17-1.48)	4.178e-06		1.27 (1.14-1.42)	1.2e-05		1.02 (1.00-1.03)	0.0225324
rs2268179	1	22414785	G / T	0.5404	1.32 (1.17-1.48)	4.721e-06		1.27 (1.14-1.42)	1.4e-05		1.01 (1.00-1.03)	0.0246273
rs2268177	1	22415410	A / T	0.5461	1.33 (1.18-1.49)	2.677e-06		1.28 (1.15-1.43)	7.6e-06		1.02 (1.00-1.03)	0.0153714
rs16826582	1	22420852	G / A	0.5462	1.32 (1.18-1.49)	3.14e-06		1.28 (1.15-1.42)	8.9e-06		1.02 (1.00-1.03)	0.0169222
rs10917151	1	22422721	G / A	0.546	1.32 (1.17-1.48)	4.563e-06		1.27 (1.14-1.42)	1.3e-05		1.02 (1.00-1.03)	0.020596
rs7412010	1	22436446	G / C	0.5762	1.36 (1.20-1.53)	6.783e-07		1.31 (1.17-1.46)	1.5e-06		1.02 (1.00-1.03)	0.0109215
rs2235529	1	22450487	C / T	0.5406	1.31 (1.16-1.47)	7.18e-06		1.27 (1.14-1.41)	1.8e-05		1.01 (1.00-1.03)	0.0327465
rs12037376	1	22462111	G / A	0.5537	1.35 (1.20-1.52)	8.014e-07		1.31 (1.17-1.46)	1.3e-06		1.02 (1.01-1.03)	0.00618752
rs10799737	1	22462131	T / G	0.4446	0.74 (0.65-0.83)	6.342e-07		0.76 (0.68-0.85)	1.2e-06		0.98 (0.97-0.99)	0.00498081
rs61768001	1	22465820	T / C	0.5522	1.36 (1.21-1.53)	4.973e-07		1.31 (1.17-1.46)	1.3e-06		1.02 (1.01-1.03)	0.00531256
rs3820282	1	22468215	C / T	0.5492	1.34 (1.19-1.51)	1.524e-06		1.30 (1.17-1.45)	2.4e-06		1.02 (1.00-1.03)	0.00998935
rs56318008	1	22470407	C / T	0.5483	1.33 (1.18-1.50)	3.056e-06		1.29 (1.16-1.44)	5e-06		1.02 (1.00-1.03)	0.0136247
rs55938609	1	22470451	G / C	0.5483	1.33 (1.18-1.50)	3.063e-06		1.29 (1.16-1.44)	5e-06		1.02 (1.00-1.03)	0.0136247
rs75468820	1	93135144	T / C	0.0433	0.45 (0.29-0.69)	0.0002581		0.56 (0.41-0.76)	0.00022		0.93 (0.90-0.96)	9.67511e-06
rs117631020	1	93364542	C / T	0.0436	0.42 (0.27-0.65)	0.0001098		0.56 (0.42-0.76)	0.00016		0.93 (0.90-0.96)	2.21185e-06
rs141504694	1	93420729	T / C	0.0442	0.42 (0.27-0.65)	8.542e-05		0.56 (0.42-0.76)	0.00013		0.93 (0.90-0.96)	2.19655e-06
rs77864990	1	198636262	G / A	0.0343	1.90 (1.44-2.52)	7.075e-06		1.88 (1.37-2.57)	7.8e-05		1.08 (1.04-1.12)	1.07704e-05
rs142412260	1	198777669	A / G	0.03	1.94 (1.46-2.57)	5.04e-06		2.03 (1.46-2.82)	2.3e-05		1.10 (1.06-1.14)	1.26909e-06
rs141780920	1	198823252	C / T	0.0294	1.88 (1.41-2.50)	1.876e-05		2.00 (1.43-2.79)	4.8e-05		1.10 (1.06-1.14)	2.03156e-06
rs6432210	2	11693648	T / C	0.2709	0.70 (0.61-0.81)	6.536e-07		0.73 (0.65-0.82)	3.6e-07		0.97 (0.96-0.99)	0.000544859
rs6432211	2	11693817	T / C	0.271	0.70 (0.61-0.81)	6.623e-07		0.73 (0.65-0.83)	3.6e-07		0.97 (0.96-0.99)	0.000544859
rs6432212	2	11694006	T / C	0.271	0.70 (0.61-0.81)	6.739e-07		0.73 (0.65-0.83)	3.7e-07		0.97 (0.96-0.99)	0.000576283
rs6432213	2	11694018	T / C	0.271	0.70 (0.61-0.81)	6.685e-07		0.73 (0.65-0.83)	3.7e-07		0.97 (0.96-0.99)	0.000545304
rs73191479	2	11694037	T / C	0.2618	0.71 (0.62-0.82)	2.797e-06		0.74 (0.66-0.84)	1.9e-06		0.98 (0.96-0.99)	0.00109617
rs4313952	2	11694251	A / G	0.2685	0.70 (0.61-0.80)	5.732e-07		0.73 (0.65-0.82)	3.1e-07		0.97 (0.96-0.99)	0.000448438
rs6432214	2	11694676	C / T	0.2684	0.70 (0.60-0.80)	5.257e-07		0.73 (0.65-0.82)	2.8e-07		0.97 (0.96-0.99)	0.000424773
rs6432215	2	11694782	T / C	0.2685	0.70 (0.60-0.80)	5.415e-07		0.73 (0.65-0.82)	2.9e-07		0.97 (0.96-0.99)	0.000424058
rs6749404	2	11697206	G / A	0.2681	0.70 (0.61-0.81)	7.186e-07		0.73 (0.65-0.82)	3.8e-07		0.97 (0.96-0.99)	0.00048144
rs930310	2	11698869	A / T	0.2681	0.70 (0.61-0.81)	7.382e-07		0.73 (0.65-0.83)	4e-07		0.97 (0.96-0.99)	0.000480114
rs6432216	2	11702960	T / C	0.2691	0.69 (0.60-0.80)	3.344e-07		0.72 (0.64-0.82)	1.5e-07		0.97 (0.96-0.99)	0.000286951
rs6432218	2	11705724	A / G	0.2379	0.72 (0.62-0.84)	1.964e-05		0.75 (0.66-0.85)	5.7e-06		0.98 (0.96-0.99)	0.00258542
rs6432219	2	11705739	T / C	0.2733	0.70 (0.61-0.81)	7.722e-07		0.73 (0.64-0.82)	2.2e-07		0.97 (0.96-0.99)	0.000382257
rs4669751	2	11706693	T / C	0.2738	0.70 (0.61-0.81)	8.665e-07		0.73 (0.64-0.82)	2.2e-07		0.97 (0.96-0.99)	0.000409593
rs6740248	2	11706892	C / G	0.2377	0.73 (0.63-0.84)	2.372e-05		0.75 (0.66-0.85)	6.5e-06		0.98 (0.96-0.99)	0.00273927
rs111423685	2	11707409	T / C	0.2727	0.70 (0.60-0.80)	6.95e-07		0.72 (0.64-0.82)	1.5e-07		0.97 (0.96-0.99)	0.000457525
rs7565567	2	11711222	A / C	0.2752	0.71 (0.61-0.81)	1.608e-06		0.73 (0.65-0.82)	3.4e-07		0.97 (0.96-0.99)	0.000488217
rs13429194	2	11712088	G / C	0.2733	0.71 (0.62-0.82)	2.452e-06		0.73 (0.65-0.83)	5.6e-07		0.98 (0.96-0.99)	0.000620707
rs10929759	2	11722012	C / G	0.5232	0.76 (0.68-0.86)	5.73e-06		0.78 (0.70-0.87)	8.6e-06		0.98 (0.97-0.99)	0.00153901
rs10200851	2	11722082	C / T	0.5253	0.77 (0.68-0.86)	8.637e-06		0.79 (0.71-0.88)	1.3e-05		0.98 (0.97-0.99)	0.00198299
rs10165819	2	11722102	A / T	0.5255	0.77 (0.68-0.86)	9.136e-06		0.79 (0.71-0.88)	1.4e-05		0.98 (0.97-0.99)	0.00211452
rs11674605	2	11722575	A / G	0.5255	0.77 (0.68-0.86)	9.315e-06		0.79 (0.71-0.88)	1.5e-05		0.98 (0.97-0.99)	0.00210529
rs12468019	2	11725049	T / C	0.5569	0.77 (0.69-0.86)	9.914e-06		0.79 (0.71-0.88)	1.6e-05		0.98 (0.97-0.99)	0.00243476
rs73942713	2	77638257	A / G	0.2565	1.39 (1.20-1.60)	6.255e-06		1.29 (1.13-1.48)	0.00026		1.03 (1.02-1.05)	1.23882e-05
rs146467657	2	176136006	T / C	0.0138	2.23 (1.45-3.41)	0.0002204		3.57 (2.08-6.13)	4e-06		1.12 (1.06-1.18)	9.05279e-05
rs150611666	2	235905017	C / A	0.0129	2.21 (1.47-3.33)	0.0001451		2.47 (1.51-4.04)	0.00033		1.14 (1.07-1.20)	9.28085e-06
rs142270142	2	235906161	A / C	0.0129	2.22 (1.47-3.35)	0.0001302		2.49 (1.52-4.07)	0.00029		1.14 (1.07-1.20)	8.48012e-06
rs114198705	2	235907124	A / G	0.0128	2.23 (1.48-3.36)	0.0001206		2.50 (1.52-4.09)	0.00028		1.14 (1.08-1.20)	7.66439e-06
rs142527987	2	235907347	C / T	0.0128	2.23 (1.48-3.36)	0.0001186		2.50 (1.53-4.10)	0.00027		1.14 (1.08-1.20)	7.24735e-06
rs1446930	2	238870879	C / T	0.9781	0.49 (0.36-0.69)	2.579e-05		0.48 (0.33-0.69)	0.0001		0.91 (0.87-0.95)	9.30264e-06
rs10167252	2	238872246	T / C	0.9791	0.49 (0.35-0.68)	2.108e-05		0.47 (0.32-0.68)	8e-05		0.90 (0.86-0.94)	6.22724e-06
rs6746465	2	238872497	A / G	0.9791	0.49 (0.35-0.68)	2.115e-05		0.47 (0.32-0.68)	8e-05		0.90 (0.86-0.94)	6.22305e-06
rs112460923	2	238875910	T / G	0.9788	0.49 (0.35-0.68)	2.254e-05		0.47 (0.32-0.69)	8.5e-05		0.90 (0.86-0.94)	6.78205e-06
rs1446923	2	238876545	T / C	0.9786	0.49 (0.36-0.69)	2.614e-05		0.48 (0.33-0.69)	0.0001		0.91 (0.87-0.95)	9.50563e-06
rs7560440	2	238877028	A / G	0.9786	0.49 (0.35-0.69)	2.599e-05		0.48 (0.33-0.69)	0.0001		0.91 (0.87-0.95)	9.22311e-06
rs1446924	2	238877740	A / G	0.9788	0.49 (0.35-0.68)	2.239e-05		0.47 (0.32-0.69)	8.2e-05		0.90 (0.86-0.94)	6.44349e-06
rs6759358	2	238878792	C / A	0.9786	0.49 (0.35-0.69)	2.594e-05		0.48 (0.33-0.69)	0.0001		0.91 (0.87-0.95)	9.21613e-06
rs6717405	2	238879165	A / G	0.9786	0.49 (0.35-0.69)	2.644e-05		0.48 (0.33-0.69)	0.0001		0.91 (0.87-0.95)	9.213e-06
rs2012673	2	238879647	G / T	0.9785	0.49 (0.35-0.69)	2.578e-05		0.48 (0.33-0.69)	9.9e-05		0.91 (0.87-0.95)	9.41344e-06
rs11694678	2	238880060	C / G	0.9785	0.49 (0.35-0.69)	2.584e-05		0.48 (0.33-0.69)	0.0001		0.91 (0.87-0.95)	9.41344e-06
rs7591695	2	238880375	C / A	0.9788	0.49 (0.35-0.68)	2.217e-05		0.47 (0.32-0.69)	8.3e-05		0.90 (0.86-0.94)	6.92101e-06
rs7567199	2	238880530	G / A	0.9787	0.49 (0.35-0.68)	2.195e-05		0.47 (0.32-0.69)	8.2e-05		0.90 (0.86-0.94)	6.92872e-06
rs6711485	2	238882675	A / G	0.9786	0.49 (0.35-0.68)	2.377e-05		0.47 (0.33-0.69)	8.5e-05		0.90 (0.87-0.94)	7.23959e-06
rs6754093	2	238882735	C / A	0.9787	0.49 (0.35-0.68)	2.2e-05		0.47 (0.32-0.69)	8.2e-05		0.90 (0.86-0.94)	6.72369e-06
rs4461215	2	238883966	G / A	0.9787	0.49 (0.35-0.68)	2.201e-05		0.47 (0.32-0.69)	8.2e-05		0.90 (0.86-0.94)	6.7222e-06
rs2121472	2	238884837	C / T	0.9785	0.49 (0.35-0.69)	2.603e-05		0.48 (0.33-0.69)	9.9e-05		0.91 (0.87-0.95)	9.4178e-06
rs1562367	2	238886508	T / A	0.9785	0.49 (0.35-0.69)	2.658e-05		0.48 (0.33-0.69)	0.0001		0.91 (0.87-0.95)	9.23738e-06
rs1562368	2	238886532	C / T	0.9785	0.49 (0.35-0.69)	2.66e-05		0.48 (0.33-0.69)	0.0001		0.91 (0.87-0.95)	9.23738e-06
rs10187736	2	238887575	C / T	0.9786	0.49 (0.35-0.68)	2.217e-05		0.47 (0.32-0.69)	8.2e-05		0.90 (0.87-0.94)	7.09373e-06
rs4663273	2	238888703	G / A	0.9786	0.49 (0.35-0.68)	2.21e-05		0.47 (0.32-0.69)	8.2e-05		0.90 (0.86-0.94)	6.88609e-06
rs895573	2	238888829	A / G	0.9786	0.49 (0.35-0.68)	2.215e-05		0.47 (0.32-0.69)	8.2e-05		0.90 (0.86-0.94)	6.88609e-06
rs7572717	2	238890316	T / A	0.9784	0.49 (0.35-0.68)	2.183e-05		0.47 (0.32-0.68)	8.1e-05		0.90 (0.87-0.94)	6.73483e-06
rs7609340	2	238890391	C / T	0.9785	0.49 (0.35-0.68)	2.222e-05		0.47 (0.32-0.69)	8.3e-05		0.90 (0.87-0.94)	6.71369e-06
rs6726393	2	238891591	A / G	0.9785	0.49 (0.35-0.68)	2.192e-05		0.47 (0.32-0.68)	8.2e-05		0.90 (0.87-0.94)	6.71461e-06
rs10754945	2	238892272	G / C	0.9784	0.49 (0.35-0.68)	2.178e-05		0.47 (0.32-0.68)	8.1e-05		0.90 (0.87-0.94)	6.64942e-06
rs4233632	2	238892770	G / A	0.9784	0.49 (0.35-0.68)	2.152e-05		0.47 (0.32-0.68)	8e-05		0.90 (0.87-0.94)	6.50744e-06
rs4663274	2	238893848	T / C	0.9784	0.49 (0.35-0.68)	2.168e-05		0.47 (0.32-0.68)	7.9e-05		0.90 (0.87-0.94)	6.44558e-06
rs10929261	2	238895505	G / A	0.9783	0.49 (0.35-0.68)	2.135e-05		0.47 (0.32-0.68)	7.9e-05		0.90 (0.87-0.94)	6.43174e-06
rs6755573	2	238895612	G / A	0.9786	0.49 (0.35-0.68)	1.928e-05		0.47 (0.32-0.68)	7e-05		0.90 (0.86-0.94)	5.89191e-06
rs11690668	2	238896958	C / T	0.9782	0.49 (0.35-0.68)	2.116e-05		0.47 (0.32-0.68)	7.8e-05		0.90 (0.87-0.94)	6.437e-06
rs4663819	2	238897374	G / A	0.9785	0.49 (0.35-0.68)	1.938e-05		0.47 (0.32-0.68)	7e-05		0.90 (0.86-0.94)	5.88797e-06
rs11692064	2	238897587	C / G	0.9786	0.49 (0.35-0.68)	1.924e-05		0.47 (0.32-0.68)	7e-05		0.90 (0.86-0.94)	5.70911e-06
rs11692068	2	238897606	C / T	0.9783	0.49 (0.35-0.68)	2.067e-05		0.47 (0.32-0.68)	7.6e-05		0.90 (0.87-0.94)	6.25796e-06
rs10048814	2	238897755	C / T	0.9782	0.49 (0.35-0.68)	2.107e-05		0.47 (0.32-0.68)	7.8e-05		0.90 (0.87-0.94)	6.42984e-06
rs10048643	2	238897934	A / G	0.9782	0.49 (0.35-0.68)	2.097e-05		0.47 (0.32-0.68)	7.7e-05		0.90 (0.87-0.94)	6.23524e-06
rs4663276	2	238898809	G / A	0.9782	0.49 (0.35-0.68)	2.095e-05		0.47 (0.32-0.68)	7.7e-05		0.90 (0.87-0.94)	6.23524e-06
rs9678686	2	238900307	C / T	0.9779	0.49 (0.35-0.68)	1.983e-05		0.47 (0.32-0.68)	7.2e-05		0.90 (0.87-0.94)	5.7564e-06
rs4663821	2	238901199	T / A	0.9782	0.49 (0.35-0.68)	2.027e-05		0.47 (0.32-0.68)	7.4e-05		0.90 (0.87-0.94)	6.06306e-06
rs4663822	2	238901217	C / T	0.9781	0.49 (0.35-0.68)	2.066e-05		0.47 (0.32-0.68)	7.6e-05		0.90 (0.87-0.94)	6.04417e-06
rs4663823	2	238901472	C / T	0.9779	0.49 (0.35-0.68)	1.971e-05		0.47 (0.32-0.68)	7.1e-05		0.90 (0.87-0.94)	5.75382e-06
rs11690156	2	238901831	C / T	0.9782	0.49 (0.35-0.68)	2.044e-05		0.47 (0.32-0.68)	7.5e-05		0.90 (0.87-0.94)	6.05677e-06
rs10469604	2	238902855	T / C	0.9777	0.49 (0.35-0.68)	2.087e-05		0.47 (0.32-0.68)	7.6e-05		0.91 (0.87-0.95)	6.27805e-06
rs10469605	2	238902913	T / C	0.9781	0.49 (0.35-0.68)	2.073e-05		0.47 (0.32-0.68)	7.6e-05		0.90 (0.87-0.94)	6.01209e-06
rs10203101	2	238903310	C / T	0.978	0.49 (0.35-0.68)	2.07e-05		0.47 (0.32-0.68)	7.6e-05		0.90 (0.87-0.94)	6.0094e-06
rs4663825	2	238904418	C / A	0.978	0.49 (0.35-0.68)	2.059e-05		0.47 (0.32-0.68)	7.5e-05		0.90 (0.87-0.94)	6.00672e-06
rs10469606	2	238904643	A / G	0.9783	0.49 (0.35-0.68)	1.882e-05		0.47 (0.32-0.68)	6.8e-05		0.90 (0.86-0.94)	5.51312e-06
rs10469607	2	238904792	G / A	0.9777	0.49 (0.35-0.68)	1.921e-05		0.47 (0.32-0.68)	6.9e-05		0.90 (0.87-0.94)	5.67609e-06
rs10166061	2	238906511	C / T	0.978	0.49 (0.35-0.68)	2.042e-05		0.47 (0.32-0.68)	7.4e-05		0.90 (0.87-0.95)	6.48389e-06
rs7563005	2	238906785	T / A	0.978	0.49 (0.35-0.68)	2.027e-05		0.47 (0.32-0.68)	7.3e-05		0.90 (0.87-0.94)	5.81667e-06
rs4663826	2	238908120	T / C	0.9779	0.49 (0.35-0.68)	2.037e-05		0.47 (0.32-0.68)	7.4e-05		0.90 (0.87-0.94)	5.82054e-06
rs7594965	2	238911101	C / A	0.9779	0.49 (0.35-0.68)	2.002e-05		0.47 (0.32-0.68)	7.2e-05		0.90 (0.87-0.94)	5.80465e-06
rs12692207	2	238912446	A / G	0.9779	0.49 (0.35-0.68)	1.956e-05		0.47 (0.32-0.68)	7e-05		0.90 (0.87-0.94)	5.64327e-06
rs12620268	2	238913783	G / T	0.9778	0.49 (0.35-0.68)	1.962e-05		0.47 (0.32-0.68)	7e-05		0.90 (0.87-0.94)	5.62449e-06
rs2326002	2	238914179	T / C	0.9778	0.49 (0.35-0.68)	1.941e-05		0.47 (0.32-0.68)	6.9e-05		0.90 (0.87-0.94)	5.46953e-06
rs2326003	2	238914180	G / A	0.9778	0.49 (0.35-0.68)	1.967e-05		0.47 (0.32-0.68)	7.1e-05		0.90 (0.87-0.94)	5.62657e-06
rs2326004	2	238914302	C / G	0.9778	0.49 (0.35-0.68)	1.968e-05		0.47 (0.32-0.68)	7.1e-05		0.90 (0.87-0.94)	5.62657e-06
rs2084253	2	238914796	T / A	0.9778	0.49 (0.35-0.68)	1.959e-05		0.47 (0.32-0.68)	7e-05		0.90 (0.87-0.94)	5.62657e-06
rs7419810	2	238915757	C / T	0.976	0.48 (0.34-0.66)	1.007e-05		0.45 (0.31-0.66)	3.4e-05		0.91 (0.87-0.94)	3.44949e-06
rs1026041	2	238916276	T / C	0.9777	0.49 (0.35-0.68)	1.956e-05		0.47 (0.32-0.68)	7e-05		0.90 (0.87-0.94)	5.61823e-06
rs1026040	2	238916317	A / G	0.9772	0.48 (0.34-0.66)	8.96e-06		0.46 (0.32-0.66)	4e-05		0.90 (0.87-0.94)	3.25042e-06
rs4663828	2	238917729	C / G	0.9781	0.49 (0.35-0.68)	1.808e-05		0.46 (0.32-0.68)	6.4e-05		0.90 (0.87-0.94)	5.14927e-06
rs4663829	2	238918061	C / T	0.978	0.49 (0.35-0.68)	1.812e-05		0.46 (0.32-0.68)	6.4e-05		0.90 (0.87-0.94)	5.14927e-06
rs2326006	2	238919765	G / C	0.9778	0.49 (0.35-0.68)	1.948e-05		0.47 (0.32-0.68)	6.9e-05		0.91 (0.87-0.95)	6.20909e-06
rs2326007	2	238920456	A / G	0.9777	0.49 (0.35-0.68)	1.98e-05		0.47 (0.32-0.68)	7e-05		0.91 (0.87-0.95)	6.37862e-06
rs2028929	2	238921403	T / C	0.9781	0.48 (0.35-0.68)	1.784e-05		0.46 (0.32-0.67)	6.2e-05		0.90 (0.87-0.94)	5.67524e-06
rs6431569	2	238922301	G / C	0.9777	0.49 (0.35-0.68)	1.96e-05		0.47 (0.32-0.68)	6.9e-05		0.91 (0.87-0.95)	6.18514e-06
rs2121473	2	238923645	C / T	0.9777	0.49 (0.35-0.68)	1.936e-05		0.47 (0.32-0.68)	6.8e-05		0.91 (0.87-0.95)	6.19379e-06
rs6431570	2	238924568	G / A	0.9776	0.49 (0.35-0.68)	1.905e-05		0.46 (0.32-0.68)	6.7e-05		0.91 (0.87-0.95)	5.99846e-06
rs2875817	2	238925473	G / A	0.9776	0.49 (0.35-0.68)	1.935e-05		0.47 (0.32-0.68)	6.8e-05		0.91 (0.87-0.95)	6.17559e-06
rs7591925	2	238926016	A / G	0.9776	0.49 (0.35-0.68)	1.938e-05		0.47 (0.32-0.68)	6.8e-05		0.91 (0.87-0.95)	6.17559e-06
rs4663830	2	238926353	A / C	0.9776	0.49 (0.35-0.68)	1.932e-05		0.47 (0.32-0.68)	6.8e-05		0.91 (0.87-0.95)	6.17559e-06
rs4663831	2	238926472	T / G	0.9781	0.48 (0.35-0.68)	1.785e-05		0.46 (0.32-0.67)	6.2e-05		0.90 (0.87-0.94)	5.49763e-06
rs6431571	2	238926984	C / G	0.9776	0.49 (0.35-0.68)	2.053e-05		0.47 (0.32-0.68)	7.2e-05		0.91 (0.87-0.95)	6.36459e-06
rs7582238	2	238927163	C / T	0.9758	0.48 (0.34-0.66)	9.151e-06		0.45 (0.31-0.66)	3e-05		0.91 (0.87-0.94)	3.19741e-06
rs6431572	2	238927301	G / A	0.9776	0.49 (0.35-0.68)	1.94e-05		0.47 (0.32-0.68)	6.8e-05		0.91 (0.87-0.95)	6.17559e-06
rs2326008	2	238928371	A / G	0.9776	0.49 (0.35-0.68)	1.935e-05		0.47 (0.32-0.68)	6.8e-05		0.91 (0.87-0.95)	6.16879e-06
rs4663277	2	238928875	T / C	0.9776	0.49 (0.35-0.68)	1.929e-05		0.47 (0.32-0.68)	6.8e-05		0.91 (0.87-0.95)	6.16606e-06
rs11678650	2	238929350	T / C	0.9776	0.49 (0.35-0.68)	1.897e-05		0.46 (0.32-0.68)	6.6e-05		0.91 (0.87-0.95)	5.99405e-06
rs6431574	2	238933094	T / C	0.9779	0.49 (0.35-0.68)	2.219e-05		0.46 (0.32-0.68)	7.5e-05		0.90 (0.87-0.94)	6.05029e-06
rs6713132	2	238934537	G / A	0.9757	0.48 (0.34-0.66)	8.667e-06		0.45 (0.31-0.65)	2.9e-05		0.91 (0.87-0.94)	3.21577e-06
rs6431575	2	238937211	G / A	0.9764	0.48 (0.34-0.66)	9.219e-06		0.45 (0.31-0.66)	3.1e-05		0.91 (0.87-0.94)	3.31274e-06
rs7560802	2	238937513	A / G	0.9761	0.48 (0.34-0.66)	9.942e-06		0.45 (0.31-0.66)	3.4e-05		0.91 (0.87-0.94)	3.51011e-06
rs7566642	2	238937804	T / C	0.9762	0.48 (0.34-0.66)	9.782e-06		0.45 (0.31-0.66)	3.3e-05		0.91 (0.87-0.94)	3.51647e-06
rs6431576	2	238937967	C / T	0.9761	0.48 (0.34-0.66)	9.925e-06		0.45 (0.31-0.66)	3.4e-05		0.91 (0.87-0.94)	3.50716e-06
rs6431577	2	238938030	C / G	0.9761	0.48 (0.34-0.66)	9.986e-06		0.45 (0.31-0.66)	3.4e-05		0.91 (0.87-0.94)	3.5085e-06
rs11888353	2	238938549	C / T	0.9757	0.48 (0.34-0.66)	8.321e-06		0.45 (0.31-0.65)	2.8e-05		0.91 (0.87-0.94)	3.11352e-06
rs6716778	2	238938855	A / G	0.9761	0.48 (0.34-0.66)	9.888e-06		0.45 (0.31-0.66)	3.4e-05		0.91 (0.87-0.94)	3.50479e-06
rs6431578	2	238939000	G / A	0.9757	0.47 (0.34-0.66)	8.352e-06		0.45 (0.31-0.65)	2.8e-05		0.91 (0.87-0.94)	3.08377e-06
rs4663278	2	238941440	G / A	0.9761	0.48 (0.34-0.66)	9.832e-06		0.45 (0.31-0.66)	3.3e-05		0.91 (0.87-0.94)	3.50215e-06
rs4143809	2	238941800	A / G	0.9761	0.48 (0.34-0.66)	9.787e-06		0.45 (0.31-0.66)	3.3e-05		0.91 (0.87-0.94)	3.57925e-06
rs7562553	2	238942651	A / G	0.9762	0.48 (0.34-0.66)	9.518e-06		0.45 (0.31-0.66)	3.1e-05		0.91 (0.87-0.94)	3.48173e-06
rs7601842	2	238942686	C / T	0.9762	0.48 (0.34-0.66)	9.573e-06		0.45 (0.31-0.66)	3.2e-05		0.91 (0.87-0.94)	3.39945e-06
rs4663280	2	238943657	C / T	0.9761	0.48 (0.34-0.66)	9.667e-06		0.45 (0.31-0.66)	3.2e-05		0.91 (0.87-0.94)	3.57896e-06
rs4663281	2	238943966	T / C	0.9761	0.48 (0.34-0.66)	9.644e-06		0.45 (0.31-0.66)	3.2e-05		0.91 (0.87-0.94)	3.57491e-06
rs6729218	2	238944363	G / A	0.9762	0.48 (0.34-0.66)	9.476e-06		0.45 (0.31-0.66)	3.2e-05		0.91 (0.87-0.94)	3.39789e-06
rs821514	2	238945981	G / C	0.9761	0.48 (0.34-0.66)	9.545e-06		0.45 (0.31-0.66)	3.2e-05		0.91 (0.87-0.94)	3.46491e-06
rs821513	2	238946019	A / G	0.9761	0.48 (0.34-0.66)	9.554e-06		0.45 (0.31-0.66)	3.2e-05		0.91 (0.87-0.94)	3.57491e-06
rs821512	2	238946273	G / A	0.9761	0.48 (0.34-0.66)	9.559e-06		0.45 (0.31-0.66)	3.2e-05		0.91 (0.87-0.94)	3.57491e-06
rs821509	2	238946583	C / G	0.9761	0.48 (0.34-0.66)	9.53e-06		0.45 (0.31-0.66)	3.2e-05		0.91 (0.87-0.94)	3.57491e-06
rs821508	2	238946596	T / C	0.9762	0.48 (0.34-0.66)	9.394e-06		0.45 (0.31-0.66)	3.1e-05		0.91 (0.87-0.94)	3.47092e-06
rs821507	2	238946698	T / C	0.9764	0.48 (0.34-0.66)	9.094e-06		0.45 (0.31-0.66)	3e-05		0.91 (0.87-0.94)	3.37038e-06
rs821506	2	238946815	C / T	0.9761	0.48 (0.34-0.66)	9.484e-06		0.45 (0.31-0.66)	3.2e-05		0.91 (0.87-0.94)	3.57327e-06
rs821505	2	238946826	T / C	0.9761	0.48 (0.34-0.66)	9.544e-06		0.45 (0.31-0.66)	3.2e-05		0.91 (0.87-0.94)	3.57327e-06
rs821504	2	238946898	A / G	0.9761	0.48 (0.34-0.66)	9.529e-06		0.45 (0.31-0.66)	3.2e-05		0.91 (0.87-0.94)	3.57327e-06
rs821503	2	238947647	A / G	0.976	0.48 (0.35-0.67)	1.191e-05		0.46 (0.32-0.67)	4.3e-05		0.91 (0.87-0.95)	3.96488e-06
rs821502	2	238947791	A / G	0.9761	0.48 (0.34-0.66)	9.573e-06		0.45 (0.31-0.66)	3.2e-05		0.91 (0.87-0.94)	3.56922e-06
rs821501	2	238950886	T / C	0.9762	0.48 (0.34-0.66)	9.52e-06		0.45 (0.31-0.66)	3.1e-05		0.91 (0.87-0.94)	3.56517e-06
rs821499	2	238952085	G / C	0.9762	0.48 (0.34-0.66)	9.602e-06		0.45 (0.31-0.66)	3.2e-05		0.91 (0.87-0.94)	3.56354e-06
rs821497	2	238952547	G / A	0.9762	0.48 (0.34-0.66)	9.56e-06		0.45 (0.31-0.66)	3.1e-05		0.91 (0.87-0.94)	3.56354e-06
rs821496	2	238956063	G / A	0.9762	0.48 (0.34-0.66)	9.568e-06		0.45 (0.31-0.66)	3.1e-05		0.91 (0.87-0.94)	3.67237e-06
rs821494	2	238958050	C / T	0.9763	0.48 (0.34-0.66)	9.608e-06		0.45 (0.31-0.66)	3.1e-05		0.91 (0.87-0.94)	3.66762e-06
rs843977	2	238958166	T / C	0.9763	0.48 (0.34-0.66)	9.536e-06		0.45 (0.31-0.66)	3.1e-05		0.91 (0.87-0.94)	3.67317e-06
rs821492	2	238959050	T / G	0.9758	0.47 (0.34-0.66)	7.514e-06		0.45 (0.31-0.65)	2.3e-05		0.91 (0.87-0.94)	2.65833e-06
rs821490	2	238960572	G / A	0.9775	0.48 (0.35-0.67)	1.509e-05		0.46 (0.32-0.67)	4.9e-05		0.90 (0.87-0.94)	4.81782e-06
rs821488	2	238963756	T / C	0.9776	0.48 (0.35-0.67)	1.527e-05		0.46 (0.32-0.67)	4.9e-05		0.90 (0.87-0.94)	4.81355e-06
rs865380	2	238963998	C / G	0.0224	2.06 (1.49-2.87)	1.522e-05		2.18 (1.50-3.17)	4.9e-05		1.11 (1.06-1.15)	4.81355e-06
rs821487	2	238964927	T / C	0.9776	0.48 (0.35-0.67)	1.526e-05		0.46 (0.32-0.67)	4.9e-05		0.90 (0.87-0.94)	4.81355e-06
rs2264165	2	238966048	G / A	0.976	0.48 (0.34-0.66)	7.545e-06		0.45 (0.31-0.65)	2.3e-05		0.91 (0.87-0.94)	2.81772e-06
rs821486	2	238966691	T / C	0.9776	0.48 (0.35-0.67)	1.598e-05		0.46 (0.32-0.67)	5.1e-05		0.90 (0.87-0.94)	5.10777e-06
rs821485	2	238966807	A / G	0.976	0.48 (0.34-0.66)	7.68e-06		0.45 (0.31-0.65)	2.3e-05		0.91 (0.87-0.94)	2.90706e-06
rs843975	2	238967565	A / C	0.9777	0.48 (0.35-0.67)	1.59e-05		0.46 (0.32-0.67)	5e-05		0.90 (0.87-0.94)	4.47248e-06
rs821484	2	238967652	A / T	0.9777	0.48 (0.35-0.67)	1.589e-05		0.46 (0.32-0.67)	5e-05		0.90 (0.87-0.94)	4.47248e-06
rs1374479	2	238968025	C / G	0.976	0.48 (0.34-0.66)	7.674e-06		0.45 (0.31-0.65)	2.3e-05		0.91 (0.87-0.94)	2.90571e-06
rs2243545	2	238969150	C / T	0.9761	0.48 (0.34-0.66)	7.719e-06		0.45 (0.31-0.65)	2.3e-05		0.91 (0.87-0.94)	2.90571e-06
rs2250045	2	238970862	C / T	0.9777	0.49 (0.35-0.67)	1.626e-05		0.46 (0.32-0.67)	5.1e-05		0.90 (0.87-0.94)	4.74525e-06
rs2250039	2	238970937	G / A	0.9777	0.49 (0.35-0.67)	1.63e-05		0.46 (0.32-0.67)	5.1e-05		0.90 (0.87-0.94)	4.74525e-06
rs2250038	2	238970943	G / T	0.9761	0.48 (0.34-0.66)	7.75e-06		0.45 (0.31-0.65)	2.3e-05		0.91 (0.87-0.94)	2.99772e-06
rs821482	2	238971111	T / C	0.9777	0.49 (0.35-0.67)	1.63e-05		0.46 (0.32-0.67)	5.1e-05		0.90 (0.87-0.94)	4.74525e-06
rs821480	2	238972827	T / C	0.978	0.49 (0.35-0.67)	1.594e-05		0.46 (0.32-0.67)	5e-05		0.90 (0.86-0.94)	4.54873e-06
rs2249543	2	238974811	A / G	0.9782	0.49 (0.35-0.68)	2.266e-05		0.47 (0.32-0.68)	7.3e-05		0.90 (0.87-0.95)	7.16895e-06
rs2592585	2	238979621	C / T	0.0219	2.05 (1.48-2.84)	1.691e-05		2.16 (1.49-3.13)	5.3e-05		1.11 (1.06-1.16)	4.85932e-06
rs2264166	2	238981301	C / A	0.9781	0.49 (0.35-0.68)	1.754e-05		0.46 (0.32-0.67)	5.4e-05		0.90 (0.87-0.94)	5.04503e-06
rs7601010	2	238982773	C / T	0.9784	0.49 (0.36-0.68)	2.387e-05		0.47 (0.32-0.68)	7.6e-05		0.90 (0.87-0.94)	6.72875e-06
rs2252822	2	238983267	A / G	0.9785	0.49 (0.36-0.68)	2.401e-05		0.47 (0.32-0.68)	7.7e-05		0.90 (0.87-0.94)	6.58956e-06
rs2262425	2	238984129	A / G	0.9785	0.49 (0.36-0.68)	2.406e-05		0.47 (0.33-0.68)	7.7e-05		0.90 (0.87-0.94)	6.93334e-06
rs2262426	2	238984497	G / A	0.9785	0.49 (0.36-0.68)	2.422e-05		0.47 (0.33-0.68)	7.7e-05		0.90 (0.87-0.94)	6.93636e-06
rs2441680	2	238985324	G / T	0.9785	0.49 (0.36-0.68)	2.417e-05		0.47 (0.33-0.68)	7.7e-05		0.90 (0.87-0.94)	6.78743e-06
rs4663836	2	238987185	A / T	0.9786	0.49 (0.36-0.69)	2.452e-05		0.47 (0.33-0.69)	7.7e-05		0.90 (0.86-0.94)	6.99337e-06
rs2249173	2	238990135	G / C	0.9788	0.49 (0.36-0.69)	2.509e-05		0.47 (0.33-0.69)	7.8e-05		0.90 (0.86-0.94)	7.20126e-06
rs2249077	2	238990985	T / C	0.9788	0.49 (0.36-0.69)	2.575e-05		0.47 (0.33-0.69)	8e-05		0.90 (0.86-0.94)	7.41909e-06
rs2249067	2	238991187	G / A	0.9788	0.49 (0.36-0.69)	2.58e-05		0.47 (0.33-0.69)	8e-05		0.90 (0.86-0.94)	7.41909e-06
rs2326009	2	238993857	C / A	0.9789	0.50 (0.36-0.69)	2.631e-05		0.47 (0.33-0.69)	8.1e-05		0.90 (0.86-0.94)	7.67444e-06
rs2248623	2	238994828	T / G	0.9789	0.50 (0.36-0.69)	2.673e-05		0.47 (0.33-0.69)	8.3e-05		0.90 (0.86-0.94)	7.90466e-06
rs2592583	2	238995760	G / T	0.9789	0.50 (0.36-0.69)	2.675e-05		0.47 (0.33-0.69)	8.3e-05		0.90 (0.86-0.94)	7.90494e-06
rs35166091	2	238997913	G / A	0.021	2.02 (1.45-2.80)	2.655e-05		2.11 (1.45-3.05)	8.2e-05		1.11 (1.06-1.16)	8.25368e-06
rs35598497	2	238998497	G / A	0.021	2.02 (1.45-2.80)	2.677e-05		2.11 (1.46-3.06)	8.2e-05		1.11 (1.06-1.16)	7.97793e-06
rs59388404	2	238998546	G / A	0.021	2.01 (1.45-2.79)	2.776e-05		2.10 (1.45-3.05)	8.5e-05		1.11 (1.06-1.16)	8.57598e-06
rs34049050	2	238998581	A / G	0.021	2.02 (1.45-2.80)	2.644e-05		2.11 (1.46-3.05)	8.1e-05		1.11 (1.06-1.16)	8.25726e-06
rs62196014	2	239010167	C / G	0.022	2.03 (1.46-2.82)	2.29e-05		2.09 (1.45-3.03)	9e-05		1.10 (1.06-1.15)	8.40208e-06
rs34878344	2	239010690	C / A	0.0219	2.04 (1.47-2.83)	2.251e-05		2.10 (1.45-3.05)	8.7e-05		1.10 (1.06-1.15)	8.74984e-06
rs62196019	2	239014715	G / A	0.021	2.12 (1.50-3.02)	2.644e-05		2.20 (1.48-3.28)	0.0001		1.11 (1.06-1.16)	9.3097e-06
rs4663285	2	239014834	G / A	0.0221	2.09 (1.50-2.92)	1.479e-05		2.22 (1.52-3.25)	4.1e-05		1.11 (1.06-1.16)	3.22507e-06
rs878134	2	239016640	G / T	0.0233	2.06 (1.48-2.86)	1.965e-05		2.14 (1.47-3.10)	6.6e-05		1.10 (1.06-1.15)	7.91578e-06
rs28671250	3	28018072	A / G	0.2296	0.70 (0.60-0.81)	3.348e-06		0.75 (0.66-0.85)	8.2e-06		0.97 (0.95-0.98)	1.21279e-05
rs899269	3	28018078	C / G	0.2296	0.70 (0.60-0.81)	3.186e-06		0.75 (0.65-0.85)	7.9e-06		0.97 (0.95-0.98)	1.21144e-05
rs6767661	3	112792678	C / T	0.2298	0.74 (0.63-0.86)	8.339e-05		0.78 (0.68-0.88)	0.00011		0.97 (0.95-0.98)	8.07253e-06
rs10446299	3	112799441	T / C	0.2297	0.74 (0.63-0.86)	7.981e-05		0.78 (0.68-0.88)	0.00011		0.97 (0.95-0.98)	8.09871e-06
rs73846521	4	115656840	A / G	0.1241	1.46 (1.24-1.71)	5.471e-06		1.48 (1.26-1.75)	3.3e-06		1.05 (1.03-1.07)	6.93674e-06
rs78295987	4	115658233	T / C	0.1236	1.46 (1.24-1.72)	4.604e-06		1.49 (1.26-1.76)	2.8e-06		1.05 (1.03-1.07)	5.44674e-06
rs7679172	4	115665840	G / A	0.1519	1.46 (1.24-1.72)	3.431e-06		1.46 (1.25-1.72)	3.4e-06		1.04 (1.03-1.06)	2.92023e-06
rs59618069	4	115665875	C / T	0.1483	1.49 (1.27-1.75)	8.681e-07		1.51 (1.28-1.77)	6.4e-07		1.05 (1.03-1.07)	7.91461e-07
rs140574374	4	127538811	T / A	0.0201	2.37 (1.67-3.37)	1.341e-06		2.58 (1.71-3.90)	6.9e-06		1.11 (1.06-1.16)	5.57531e-06
rs142903570	4	172204641	C / A	0.0206	2.15 (1.54-3.00)	6.797e-06		2.58 (1.71-3.88)	5.3e-06		1.10 (1.06-1.16)	1.26386e-05
rs73005745	4	180669828	C / T	0.0182	2.27 (1.56-3.32)	2.069e-05		2.91 (1.82-4.65)	7.8e-06		1.09 (1.04-1.14)	0.000721023
rs117915512	5	29273815	A / T	0.0713	1.67 (1.33-2.09)	9.315e-06		1.68 (1.32-2.14)	2.1e-05		1.05 (1.03-1.08)	4.16829e-05
rs117808995	6	19711319	G / A	0.0146	2.27 (1.51-3.40)	7.591e-05		3.19 (1.91-5.33)	9.5e-06		1.10 (1.04-1.16)	0.000413314
rs73734011	6	25475790	A / G	0.1728	1.38 (1.20-1.59)	8.592e-06		1.37 (1.19-1.58)	1.6e-05		1.04 (1.02-1.06)	2.18998e-05
rs2145735	6	123892001	G / A	0.7796	0.74 (0.64-0.85)	1.365e-05		0.73 (0.64-0.84)	9e-06		0.97 (0.96-0.99)	0.000160516
rs78927275	6	135060147	C / T	0.0202	2.13 (1.52-2.97)	9.141e-06		2.40 (1.61-3.57)	1.5e-05		1.10 (1.05-1.15)	2.21197e-05
rs12193197	6	169910033	G / A	0.1473	0.67 (0.55-0.81)	2.922e-05		0.71 (0.61-0.82)	8.9e-06		0.97 (0.95-0.98)	0.000151865
rs116832992	7	31784755	T / C	0.0592	1.69 (1.35-2.13)	7.268e-06		1.67 (1.31-2.12)	2.9e-05		1.06 (1.03-1.09)	9.21036e-06
rs77995911	7	31788512	A / G	0.0585	1.72 (1.36-2.17)	6.692e-06		1.69 (1.32-2.16)	2.9e-05		1.06 (1.03-1.09)	1.00425e-05
rs74464396	7	31788747	A / G	0.0586	1.72 (1.36-2.17)	6.892e-06		1.69 (1.32-2.16)	2.9e-05		1.06 (1.03-1.09)	1.03616e-05
rs80270464	7	35879185	A / G	0.0491	1.63 (1.27-2.09)	0.000129		1.88 (1.42-2.48)	9e-06		1.06 (1.03-1.09)	0.000218798
rs57223188	7	35936760	A / T	0.0505	1.66 (1.29-2.14)	8.822e-05		1.91 (1.44-2.53)	7.8e-06		1.06 (1.03-1.09)	0.000229582
rs76280028	7	35946259	A / G	0.0488	1.66 (1.29-2.14)	9.082e-05		1.92 (1.45-2.55)	6.4e-06		1.06 (1.03-1.09)	0.00021497
rs76274733	8	37378149	C / T	0.0315	1.78 (1.35-2.35)	3.993e-05		2.08 (1.50-2.89)	1.1e-05		1.09 (1.05-1.13)	6.92657e-06
rs77060522	8	56137286	T / C	0.0158	1.91 (1.33-2.75)	0.0004477		2.90 (1.83-4.57)	5.2e-06		1.09 (1.04-1.15)	0.000668405
rs112755922	8	72697529	T / G	0.6583	1.35 (1.18-1.54)	8.782e-06		1.31 (1.17-1.47)	4.9e-06		1.03 (1.01-1.04)	0.000147358
rs149472935	8	117478319	G / A	0.0122	2.24 (1.51-3.33)	6.684e-05		3.31 (2.00-5.49)	3.4e-06		1.13 (1.07-1.20)	4.01749e-05
rs150445207	8	117588101	C / G	0.0106	2.35 (1.56-3.52)	3.634e-05		3.91 (2.28-6.70)	7e-07		1.14 (1.07-1.21)	4.06344e-05
rs145096017	8	117664051	T / A	0.0103	2.40 (1.57-3.68)	5.174e-05		3.86 (2.21-6.74)	2e-06		1.13 (1.06-1.21)	8.7562e-05
rs76329314	8	143047510	C / G	0.0241	1.98 (1.45-2.70)	1.7e-05		2.38 (1.66-3.41)	2.4e-06		1.10 (1.05-1.14)	1.63151e-05
rs73716025	8	143048768	G / T	0.025	1.89 (1.40-2.56)	3.968e-05		2.22 (1.57-3.15)	6.9e-06		1.09 (1.05-1.14)	3.31003e-05
rs12164219	8	143051673	C / T	0.0251	1.87 (1.39-2.52)	3.517e-05		2.20 (1.56-3.09)	5.9e-06		1.09 (1.05-1.14)	3.46993e-05
rs190312022	10	33302076	G / T	0.0157	2.17 (1.52-3.09)	2.091e-05		2.86 (1.84-4.44)	2.8e-06		1.13 (1.07-1.19)	2.35652e-06
rs181001290	10	33302077	C / A	0.0157	2.17 (1.52-3.09)	2.095e-05		2.86 (1.84-4.44)	2.8e-06		1.13 (1.07-1.19)	2.35652e-06
rs140369471	10	33340558	T / A	0.0163	2.13 (1.50-3.03)	2.67e-05		2.98 (1.91-4.63)	1.3e-06		1.12 (1.07-1.18)	5.68943e-06
rs145528548	11	118595145	G / A	0.0316	1.81 (1.38-2.38)	2.29e-05		2.11 (1.53-2.91)	4.8e-06		1.07 (1.04-1.11)	0.000112485
rs181692738	12	29676724	G / A	0.0139	2.15 (1.48-3.12)	5.62e-05		2.99 (1.87-4.79)	5.2e-06		1.12 (1.06-1.18)	6.63522e-05
rs12810686	12	29691011	A / G	0.0155	2.06 (1.45-2.94)	6.687e-05		2.70 (1.74-4.19)	9.8e-06		1.11 (1.05-1.17)	8.8527e-05
rs148668753	12	29743915	C / T	0.0148	2.08 (1.46-2.98)	5.551e-05		2.73 (1.75-4.24)	9e-06		1.11 (1.06-1.17)	6.5695e-05
rs34769239	12	29745593	C / T	0.0149	2.07 (1.45-2.95)	6.405e-05		2.71 (1.74-4.21)	9.5e-06		1.11 (1.05-1.17)	8.47293e-05
rs12826633	12	29747205	C / T	0.0149	2.07 (1.45-2.95)	6.384e-05		2.71 (1.74-4.21)	9.3e-06		1.11 (1.05-1.17)	8.62183e-05
rs34564434	12	29748599	G / A	0.0149	2.07 (1.45-2.95)	6.314e-05		2.71 (1.75-4.21)	9.1e-06		1.11 (1.05-1.17)	7.81166e-05
rs12312423	12	29750024	T / C	0.015	2.06 (1.45-2.94)	6.579e-05		2.70 (1.74-4.20)	9.7e-06		1.11 (1.05-1.17)	8.64648e-05
rs12424502	12	29752804	T / C	0.015	2.07 (1.45-2.95)	6.242e-05		2.71 (1.75-4.21)	9e-06		1.11 (1.05-1.17)	8.51738e-05
rs192897046	13	79098806	A / G	0.0238	1.98 (1.41-2.78)	8.339e-05		2.50 (1.68-3.71)	5.9e-06		1.10 (1.06-1.15)	6.39005e-06
rs576308820	13	92637584	G / A	0.0144	2.54 (1.63-3.96)	3.932e-05		3.41 (2.00-5.81)	6.7e-06		1.11 (1.05-1.17)	0.000201734
rs9300855	13	104354011	C / T	0.5409	0.76 (0.67-0.86)	1.315e-05		0.77 (0.69-0.86)	6.6e-06		0.98 (0.96-0.99)	0.000322251
rs1274746	13	104357493	A / T	0.3318	1.30 (1.15-1.48)	3.977e-05		1.32 (1.17-1.48)	8.2e-06		1.03 (1.01-1.04)	0.000291994
rs1772557	13	104365226	T / C	0.3237	1.33 (1.16-1.51)	2.13e-05		1.34 (1.18-1.52)	3.8e-06		1.03 (1.01-1.04)	0.000348683
rs79557908	14	76632061	T / C	0.0375	1.70 (1.31-2.20)	6.58e-05		1.93 (1.44-2.58)	9e-06		1.08 (1.04-1.12)	9.86579e-06
rs80235011	14	76689988	G / A	0.0375	1.75 (1.35-2.27)	2.833e-05		2.00 (1.49-2.69)	3.7e-06		1.08 (1.05-1.12)	3.91467e-06
rs76364886	14	96855240	C / A	0.0262	2.21 (1.56-3.13)	8.295e-06		2.09 (1.41-3.08)	0.00021		1.07 (1.03-1.11)	0.000872564
rs7170666	15	89154966	G / A	0.4182	1.28 (1.14-1.45)	2.54e-05		1.24 (1.11-1.38)	0.00012		1.03 (1.02-1.04)	3.73536e-06
rs12934561	16	3118865	T / C	0.5002	0.75 (0.67-0.85)	6.906e-06		0.77 (0.69-0.87)	8.3e-06		0.98 (0.96-0.99)	0.000149997
rs12937632	17	13795965	C / T	0.1059	1.43 (1.21-1.68)	3.285e-05		1.54 (1.29-1.84)	1.4e-06		1.04 (1.02-1.06)	9.44281e-05
rs933376	17	13801591	G / T	0.1047	1.43 (1.21-1.69)	2.66e-05		1.54 (1.29-1.84)	1.2e-06		1.04 (1.02-1.06)	0.000111512
rs118025155	18	8431081	G / A	0.022	2.06 (1.49-2.84)	1.211e-05		2.61 (1.77-3.85)	1.4e-06		1.11 (1.07-1.16)	1.52166e-06
rs34518995	18	77633681	G / A	0.0305	1.80 (1.35-2.40)	5.248e-05		1.77 (1.29-2.42)	0.0004		1.09 (1.05-1.13)	6.51154e-06
rs35485886	18	77657122	A / T	0.0311	1.81 (1.35-2.41)	6.838e-05		1.76 (1.28-2.42)	0.00055		1.09 (1.05-1.13)	6.68791e-06
rs75339189	18	77659553	C / T	0.029	1.87 (1.39-2.53)	4.288e-05		1.85 (1.33-2.59)	0.0003		1.10 (1.05-1.14)	2.83243e-06
rs3745248	19	10672008	T / C	0.0421	1.65 (1.30-2.09)	4.046e-05		1.82 (1.40-2.38)	9e-06		1.06 (1.03-1.10)	0.000150246
rs139417368	19	10672619	G / C	0.0421	1.65 (1.30-2.09)	3.994e-05		1.83 (1.40-2.38)	8.7e-06		1.06 (1.03-1.10)	0.000154884
rs191891277	19	10672936	G / A	0.0421	1.65 (1.30-2.09)	4.002e-05		1.83 (1.40-2.38)	8.7e-06		1.06 (1.03-1.10)	0.000155012
rs145050189	19	10672968	T / C	0.0422	1.65 (1.30-2.09)	4.086e-05		1.82 (1.40-2.38)	9e-06		1.06 (1.03-1.10)	0.0001591
rs117705869	19	10681909	A / C	0.0424	1.64 (1.29-2.08)	4.565e-05		1.82 (1.40-2.37)	8.7e-06		1.06 (1.03-1.10)	0.000209354
rs148710043	19	10693295	C / T	0.0422	1.67 (1.31-2.12)	3.447e-05		1.86 (1.42-2.43)	6.4e-06		1.06 (1.03-1.10)	0.000166866
rs139903467	19	10696097	G / A	0.0421	1.68 (1.32-2.14)	2.972e-05		1.87 (1.43-2.45)	5.4e-06		1.06 (1.03-1.10)	0.000165074
rs138089709	19	10697944	C / G	0.042	1.68 (1.32-2.14)	2.726e-05		1.88 (1.43-2.46)	4.9e-06		1.06 (1.03-1.10)	0.000148949
rs118116517	19	10702309	C / G	0.042	1.69 (1.32-2.15)	2.43e-05		1.89 (1.44-2.48)	4.3e-06		1.06 (1.03-1.10)	0.000133233
rs149551327	19	10703156	A / C	0.0419	1.69 (1.33-2.16)	2.279e-05		1.90 (1.44-2.49)	4e-06		1.06 (1.03-1.10)	0.000122384
rs141563512	19	10703662	C / T	0.0422	1.68 (1.32-2.15)	2.8e-05		1.88 (1.44-2.47)	4.9e-06		1.06 (1.03-1.10)	0.000157475
rs146403391	19	10703769	G / A	0.0422	1.68 (1.32-2.15)	2.777e-05		1.88 (1.44-2.47)	4.9e-06		1.06 (1.03-1.10)	0.00015715
rs285684	19	34271659	T / C	0.2354	1.34 (1.17-1.53)	2.247e-05		1.35 (1.19-1.54)	6.1e-06		1.03 (1.02-1.05)	1.94605e-05
rs285682	19	34275248	T / C	0.2352	1.34 (1.17-1.53)	1.878e-05		1.35 (1.19-1.53)	4.9e-06		1.03 (1.02-1.05)	1.41419e-05
rs118172039	20	8064554	A / G	0.0548	1.70 (1.32-2.17)	2.972e-05		1.90 (1.45-2.48)	3.3e-06		1.06 (1.03-1.09)	6.00781e-05
rs41315515	21	35743605	C / T	0.01	3.16 (1.93-5.19)	4.665e-06		3.85 (2.06-7.18)	2.3e-05		1.13 (1.06-1.21)	0.000137355
rs2782244	X	118903763	T / C	0.7585	1.41 (1.21-1.64)	7.41e-06		1.29 (1.13-1.47)	0.00018		1.03 (1.02-1.05)	7.08752e-05
rs5956150	X	118904224	C / T	0.7584	1.41 (1.21-1.64)	6.91e-06		1.29 (1.13-1.47)	0.00017		1.03 (1.02-1.05)	6.68632e-05
rs4825681	X	119034196	C / G	0.1765	0.66 (0.55-0.79)	7.548e-06		0.73 (0.61-0.87)	0.00034		0.97 (0.95-0.98)	5.65918e-05
rs2218611	X	146293707	A / T	0.2431	1.29 (1.13-1.47)	0.0001149		1.38 (1.20-1.58)	5.9e-06		1.03 (1.01-1.04)	0.000206204

## Sheet: S.Table9
Supplementary Table 9. Suggestive associations in GWAS for ovarian cancer.
OR in BOLT-LMM is adjusted using case fraction u, using the formula; log(OR) = β / (u × (1-u)). RE2C does not produce OR. aVariants significantly associated with gynecologic diseases. bBased on hg19. cReference (Ref) and alternative (Alt) alleles on forward strand. dAlternative allele frequency among control subjects.
Ovarian cancer
SNPa	Chr	Position (bp)b	Ref / Altc	AltAlleleFreq.d	mach2dat			BOLT-LMM			MTAG
					OR (95% CI)	P		OR (95% CI)	P		OR (95% CI)	P
rs143623984	1	101766673	C / T	0.0118	2.25 (1.56-3.26)	1.525e-05		3.25 (1.93-5.48)	9.4e-06		1.14 (1.07-1.21)	4.36022e-05
rs12031579	1	119850543	G / A	0.0719	1.58 (1.31-1.91)	2.061e-06		1.73 (1.39-2.16)	1.4e-06		1.07 (1.04-1.10)	1.85773e-06
rs72719075	1	172088762	C / T	0.5286	1.29 (1.15-1.44)	9.785e-06		1.28 (1.15-1.43)	1e-05		1.03 (1.02-1.05)	1.20533e-05
rs484686	1	172152202	A / G	0.6197	1.32 (1.17-1.49)	7.109e-06		1.30 (1.16-1.46)	8.2e-06		1.03 (1.02-1.05)	1.27573e-05
rs537364753	2	185318035	G / A	0.0184	2.22 (1.55-3.17)	1.242e-05		3.06 (1.89-4.96)	5.8e-06		1.12 (1.07-1.18)	9.74788e-06
rs75693602	2	206495820	A / G	0.0506	1.67 (1.33-2.10)	1.165e-05		1.89 (1.43-2.49)	7.4e-06		1.07 (1.04-1.10)	2.84978e-05
rs67618430	2	206495958	C / T	0.0639	1.62 (1.30-2.00)	1.292e-05		1.78 (1.38-2.30)	9e-06		1.06 (1.03-1.09)	3.59538e-05
rs13402729	2	227346889	T / G	0.0706	1.58 (1.31-1.92)	2.109e-06		1.74 (1.39-2.18)	1.3e-06		1.07 (1.04-1.09)	2.92458e-06
rs7563767	2	242954809	G / T	0.4546	1.33 (1.18-1.51)	3.735e-06		1.34 (1.19-1.51)	2.3e-06		1.03 (1.02-1.05)	1.95947e-06
rs56038113	2	242955595	G / A	0.4545	1.33 (1.18-1.50)	3.833e-06		1.34 (1.19-1.51)	2.4e-06		1.03 (1.02-1.05)	2.13254e-06
rs146572601	3	70159204	G / A	0.0189	2.06 (1.50-2.82)	7.345e-06		2.64 (1.74-4.02)	5.3e-06		1.11 (1.06-1.17)	2.64773e-05
rs147588596	3	70206189	C / A	0.0198	2.01 (1.48-2.73)	8.629e-06		2.54 (1.70-3.82)	6.4e-06		1.11 (1.06-1.16)	3.25141e-05
rs191223340	3	70274093	T / C	0.0171	2.09 (1.53-2.86)	3.66e-06		2.74 (1.80-4.18)	2.9e-06		1.12 (1.07-1.18)	1.45249e-05
rs148431030	3	70291016	A / T	0.0169	2.11 (1.53-2.91)	5.218e-06		2.77 (1.79-4.27)	4.3e-06		1.12 (1.06-1.18)	2.2032e-05
rs150007914	3	171127923	C / A	0.0289	1.84 (1.40-2.41)	1.221e-05		2.23 (1.57-3.16)	7.3e-06		1.09 (1.05-1.14)	1.62394e-05
rs12639373	3	171132804	T / C	0.0222	1.88 (1.40-2.51)	2.291e-05		2.39 (1.63-3.50)	8.6e-06		1.11 (1.06-1.16)	1.55476e-05
rs7671115	4	165124502	T / C	0.6054	0.78 (0.69-0.87)	8.877e-06		0.77 (0.69-0.86)	6.4e-06		0.97 (0.96-0.98)	8.18029e-06
rs6536803	4	165129943	G / A	0.6005	0.78 (0.70-0.87)	1.273e-05		0.78 (0.69-0.87)	8.1e-06		0.97 (0.96-0.98)	1.31136e-05
rs6814420	4	165131350	G / A	0.5994	0.78 (0.70-0.87)	1.474e-05		0.78 (0.70-0.87)	9.7e-06		0.97 (0.96-0.98)	1.29724e-05
rs57490377	4	186542907	T / G	0.0227	1.83 (1.38-2.43)	2.605e-05		2.30 (1.59-3.32)	8.8e-06		1.10 (1.05-1.15)	3.82678e-05
rs58215930	4	186542931	T / C	0.0227	1.83 (1.38-2.43)	2.804e-05		2.30 (1.59-3.32)	9.6e-06		1.10 (1.05-1.15)	4.62627e-05
rs1366161	5	5174868	A / G	0.5045	0.77 (0.69-0.86)	4.993e-06		0.77 (0.69-0.86)	6.1e-06		0.97 (0.95-0.98)	3.21838e-06
rs148570926	5	139070281	C / T	0.0158	2.07 (1.50-2.85)	9.108e-06		2.90 (1.86-4.52)	2.5e-06		1.13 (1.07-1.19)	1.44735e-05
rs147867139	5	139092314	A / G	0.0176	2.00 (1.46-2.73)	1.344e-05		2.69 (1.77-4.11)	4.2e-06		1.12 (1.06-1.18)	2.18076e-05
rs151055883	5	143273880	A / G	0.0461	1.72 (1.38-2.14)	1.024e-06		1.99 (1.52-2.60)	5.8e-07		1.08 (1.05-1.12)	1.97588e-06
rs77663385	6	44294955	T / C	0.0144	2.31 (1.60-3.34)	7.152e-06		3.17 (1.91-5.26)	7.6e-06		1.14 (1.07-1.21)	9.11003e-06
rs76685386	6	146992057	T / C	0.023	1.95 (1.46-2.61)	7.58e-06		2.30 (1.58-3.34)	1.2e-05		1.11 (1.06-1.16)	8.73684e-06
rs116239939	6	146994168	A / G	0.0365	1.75 (1.38-2.21)	3.258e-06		1.99 (1.48-2.66)	4.1e-06		1.09 (1.05-1.13)	5.24458e-06
rs114793621	6	146994501	T / C	0.0365	1.75 (1.38-2.21)	3.089e-06		1.99 (1.49-2.66)	3.8e-06		1.09 (1.05-1.13)	5.22349e-06
rs7740903	6	146998190	T / C	0.0336	1.86 (1.46-2.35)	3.308e-07		2.19 (1.62-2.97)	3.5e-07		1.10 (1.06-1.14)	4.78559e-07
rs7769358	6	146999779	G / C	0.0356	1.76 (1.39-2.22)	2.79e-06		2.01 (1.50-2.69)	3.1e-06		1.09 (1.05-1.13)	4.00175e-06
rs7767874	6	147003168	T / C	0.0357	1.76 (1.39-2.22)	2.986e-06		2.01 (1.50-2.69)	3.3e-06		1.09 (1.05-1.13)	4.20001e-06
rs75379055	6	147004813	G / T	0.0335	1.86 (1.47-2.36)	3.539e-07		2.20 (1.62-2.97)	3.8e-07		1.10 (1.06-1.14)	5.51829e-07
rs73589834	6	147005399	A / C	0.0335	1.86 (1.46-2.36)	3.747e-07		2.19 (1.62-2.97)	4e-07		1.10 (1.06-1.14)	6.00753e-07
rs73589835	6	147005562	A / G	0.0358	1.76 (1.39-2.23)	3.026e-06		2.01 (1.50-2.70)	3.3e-06		1.09 (1.05-1.13)	4.96157e-06
rs73589839	6	147009584	T / C	0.0334	1.86 (1.46-2.36)	5.058e-07		2.19 (1.61-2.97)	5.3e-07		1.10 (1.06-1.14)	7.27465e-07
rs73589840	6	147009690	C / T	0.0334	1.86 (1.46-2.36)	5.164e-07		2.19 (1.61-2.97)	5.4e-07		1.10 (1.06-1.14)	7.60038e-07
rs76926936	7	89327996	T / G	0.0514	1.65 (1.33-2.06)	9.072e-06		1.84 (1.41-2.41)	7.8e-06		1.07 (1.04-1.11)	8.49639e-06
rs148037216	8	49558018	C / T	0.0168	2.16 (1.54-3.02)	7.534e-06		3.09 (1.95-4.91)	1.6e-06		1.12 (1.07-1.19)	1.38449e-05
rs73494486	9	101341851	C / T	0.1358	1.38 (1.19-1.61)	2.254e-05		1.40 (1.19-1.65)	4.5e-05		1.05 (1.03-1.07)	6.97281e-06
rs147476757	9	128773541	C / T	0.0179	1.99 (1.46-2.71)	1.27e-05		2.60 (1.71-3.96)	8.1e-06		1.12 (1.07-1.18)	1.2271e-05
rs77336990	10	49478762	A / G	0.0228	2.11 (1.54-2.88)	3.154e-06		2.77 (1.82-4.20)	1.7e-06		1.12 (1.07-1.17)	2.29391e-06
rs147515143	10	49566388	A / G	0.021	2.09 (1.50-2.91)	1.191e-05		2.65 (1.72-4.10)	1.1e-05		1.11 (1.06-1.17)	8.21409e-06
rs78375425	13	39903144	G / A	0.084	1.51 (1.27-1.80)	3.563e-06		1.62 (1.33-1.99)	2.5e-06		1.06 (1.03-1.09)	3.03308e-06
rs10507480	13	39911094	A / G	0.0856	1.50 (1.26-1.79)	5.318e-06		1.61 (1.31-1.96)	3.9e-06		1.06 (1.03-1.08)	5.19689e-06
rs141118132	13	53091600	T / C	0.015	2.17 (1.53-3.09)	1.535e-05		3.12 (1.89-5.14)	8e-06		1.13 (1.07-1.19)	2.26373e-05
chr14:37233727	14	37233727	T / G	0.0146	2.16 (1.51-3.09)	2.283e-05		3.06 (1.87-5.02)	8.8e-06		1.13 (1.07-1.20)	1.5989e-05
rs201368489	14	64881407	C / T	0.0172	2.08 (1.51-2.88)	8.912e-06		2.80 (1.81-4.34)	4.1e-06		1.12 (1.07-1.19)	1.12053e-05
rs7191198	16	54561558	G / T	0.042	1.69 (1.35-2.12)	5.814e-06		1.94 (1.47-2.57)	3.5e-06		1.08 (1.04-1.12)	1.45663e-05
rs61422184	16	54574450	G / T	0.0401	1.75 (1.39-2.20)	1.787e-06		2.04 (1.53-2.71)	1e-06		1.08 (1.05-1.12)	5.00673e-06
rs79219469	16	54587853	C / T	0.0392	1.85 (1.48-2.32)	6.876e-08		2.25 (1.69-2.99)	3.3e-08		1.10 (1.06-1.14)	1.47846e-07
rs9928983	16	54589811	T / C	0.0437	1.77 (1.44-2.19)	9.668e-08		2.10 (1.61-2.74)	4.2e-08		1.09 (1.06-1.13)	2.25414e-07
rs75921351	16	54630499	C / T	0.0407	1.78 (1.41-2.25)	1.15e-06		2.11 (1.57-2.82)	5.9e-07		1.09 (1.05-1.12)	2.34886e-06
rs9989364	16	63994180	C / T	0.1691	1.36 (1.19-1.55)	1.057e-05		1.37 (1.19-1.59)	2e-05		1.04 (1.02-1.06)	8.89579e-06
rs141803457	16	68400425	T / C	0.0183	2.13 (1.54-2.94)	4.997e-06		3.04 (1.94-4.77)	1.1e-06		1.13 (1.07-1.19)	3.27972e-06
rs137866923	16	68531336	C / G	0.015	2.42 (1.69-3.46)	1.296e-06		3.82 (2.29-6.36)	2.6e-07		1.15 (1.09-1.22)	7.80157e-07
rs572011593	17	26021490	G / A	0.0205	2.07 (1.49-2.89)	1.613e-05		2.89 (1.84-4.55)	4.1e-06		1.11 (1.06-1.17)	1.18593e-05
rs567534295	17	41200107	C / T	0.0122	2.83 (1.94-4.12)	5.747e-08		4.75 (2.73-8.24)	3.1e-08		1.19 (1.12-1.26)	4.63472e-08
chr17:41229643	17	41229643	G / A	0.0119	2.60 (1.76-3.83)	1.41e-06		4.01 (2.30-6.99)	9.3e-07		1.17 (1.10-1.24)	1.04745e-06
rs139505845	17	55367089	G / A	0.0102	2.62 (1.74-3.96)	4.492e-06		4.52 (2.47-8.30)	1.1e-06		1.17 (1.09-1.25)	5.78505e-06
rs146540010	17	67212390	A / G	0.0141	2.08 (1.49-2.92)	2.117e-05		2.84 (1.79-4.50)	9.4e-06		1.14 (1.07-1.20)	1.42831e-05
rs138807553	18	31204968	C / G	0.0144	2.39 (1.65-3.46)	4.247e-06		3.57 (2.12-6.01)	1.6e-06		1.15 (1.08-1.22)	2.29566e-06
rs192503876	18	62713067	T / C	0.0141	2.23 (1.53-3.25)	3.299e-05		3.31 (1.96-5.61)	8.3e-06		1.13 (1.06-1.19)	4.90695e-05
rs80314337	18	62888708	C / A	0.0199	2.12 (1.51-2.97)	1.439e-05		2.89 (1.83-4.56)	4.9e-06		1.11 (1.06-1.17)	1.93587e-05
rs2732246	18	73695988	T / G	0.9329	0.66 (0.55-0.80)	1.981e-05		0.61 (0.49-0.76)	1e-05		0.94 (0.91-0.97)	9.17864e-06
rs80039169	18	73697244	T / C	0.0517	1.63 (1.32-2.00)	3.448e-06		1.84 (1.44-2.36)	1.5e-06		1.08 (1.05-1.11)	1.4719e-06
rs11873753	18	73697455	T / C	0.0515	1.63 (1.33-2.00)	2.95e-06		1.85 (1.44-2.38)	1.2e-06		1.08 (1.05-1.11)	1.30258e-06
rs78286182	18	73700233	T / C	0.0512	1.63 (1.33-1.99)	3.101e-06		1.85 (1.44-2.36)	1.3e-06		1.08 (1.05-1.11)	1.18924e-06
rs17058669	18	73700808	C / T	0.0512	1.62 (1.32-1.99)	3.516e-06		1.84 (1.44-2.36)	1.5e-06		1.08 (1.05-1.11)	1.30445e-06
rs137657	22	39733242	G / T	0.0592	1.54 (1.26-1.87)	2.299e-05		1.72 (1.35-2.17)	7.9e-06		1.07 (1.04-1.10)	1.42568e-05
rs137671	22	39737090	C / T	0.0589	1.53 (1.25-1.87)	2.789e-05		1.71 (1.35-2.17)	9.8e-06		1.07 (1.03-1.10)	1.86485e-05
rs137672	22	39737094	C / T	0.0589	1.53 (1.25-1.87)	2.792e-05		1.71 (1.35-2.17)	9.8e-06		1.07 (1.03-1.10)	1.86336e-05
rs972834	X	23294920	T / C	0.37	1.28 (1.15-1.43)	1.328e-05		1.29 (1.15-1.45)	1.2e-05		1.03 (1.02-1.05)	7.23542e-06

## Sheet: S.Table10
Supplementary Table 10. Suggestive associations in GWAS for uterine endometrial cancer.
OR in BOLT-LMM is adjusted using case fraction u, using the formula; log(OR) = β / (u × (1-u)). RE2C does not produce OR. aVariants significantly associated with gynecologic diseases. bBased on hg19. cReference (Ref) and alternative (Alt) alleles on forward strand. dAlternative allele frequency among control subjects.
Uterine endometrial cancer
SNPa	Chr	Position (bp)b	Ref / Altc	AltAlleleFreq.d	mach2dat			BOLT-LMM			MTAG
					OR (95% CI)	P		OR (95% CI)	P		OR (95% CI)	P
rs2404996	1	57208422	C / G	0.3437	1.25 (1.14-1.38)	5.924e-06		1.25 (1.13-1.38)	9.1e-06		1.03 (1.02-1.05)	4.95189e-06
rs11206911	1	57209023	A / T	0.3429	1.25 (1.14-1.38)	6.044e-06		1.25 (1.13-1.38)	9.4e-06		1.03 (1.02-1.05)	4.84604e-06
rs11206912	1	57211204	C / G	0.3471	1.25 (1.14-1.38)	5.66e-06		1.25 (1.13-1.38)	8.9e-06		1.03 (1.02-1.05)	5.18864e-06
rs151165466	1	115927716	A / T	0.0265	1.75 (1.36-2.26)	1.6e-05		2.09 (1.52-2.87)	6.2e-06		1.10 (1.05-1.15)	1.0771e-05
rs117721752	1	223679964	G / A	0.0278	1.68 (1.33-2.12)	1.269e-05		1.86 (1.40-2.48)	2e-05		1.10 (1.05-1.14)	9.14822e-06
rs74226487	1	245406248	A / G	0.0148	2.09 (1.50-2.91)	1.26e-05		2.86 (1.83-4.46)	4e-06		1.13 (1.07-1.20)	1.24993e-05
rs183838592	2	56443247	C / T	0.0122	2.03 (1.48-2.79)	1.275e-05		2.62 (1.71-4.00)	9.2e-06		1.14 (1.08-1.22)	1.57052e-05
rs564691000	2	130391223	G / A	0.01	2.11 (1.50-2.97)	2.058e-05		2.93 (1.82-4.72)	9.7e-06		1.16 (1.08-1.24)	2.41126e-05
rs76460014	3	5714657	A / T	0.0392	1.65 (1.33-2.06)	8.09e-06		1.88 (1.44-2.47)	4.5e-06		1.08 (1.04-1.12)	9.40269e-06
rs1039906	4	4764026	C / T	0.2133	1.29 (1.16-1.44)	3.232e-06		1.31 (1.17-1.47)	2.7e-06		1.04 (1.02-1.06)	2.01526e-06
rs150688018	4	28590216	G / A	0.0182	1.87 (1.43-2.44)	5.63e-06		2.31 (1.63-3.27)	2.4e-06		1.12 (1.07-1.18)	7.82435e-06
rs78634984	4	142000672	T / C	0.012	2.09 (1.50-2.91)	1.517e-05		2.85 (1.81-4.50)	6.8e-06		1.15 (1.08-1.22)	1.79645e-05
rs10900892	5	106143328	T / A	0.3866	1.22 (1.11-1.34)	3.461e-05		1.22 (1.11-1.34)	3.7e-05		1.03 (1.02-1.05)	6.85137e-06
rs12657198	5	106165106	C / G	0.3176	1.23 (1.12-1.36)	2.549e-05		1.24 (1.12-1.37)	2.7e-05		1.03 (1.02-1.05)	7.63887e-06
rs147462252	6	6615829	C / G	0.0288	1.85 (1.48-2.31)	7.834e-08		2.17 (1.63-2.88)	9.4e-08		1.12 (1.07-1.16)	7.61958e-08
rs116889156	6	26287873	C / T	0.0105	2.05 (1.48-2.84)	1.684e-05		2.79 (1.78-4.38)	8.1e-06		1.16 (1.08-1.24)	1.58118e-05
rs113921343	6	26294292	A / C	0.0107	2.05 (1.48-2.82)	1.262e-05		2.79 (1.79-4.35)	6e-06		1.16 (1.08-1.24)	1.13522e-05
rs76328855	6	26294567	C / T	0.0107	2.05 (1.48-2.82)	1.262e-05		2.79 (1.79-4.35)	6e-06		1.16 (1.08-1.24)	1.13522e-05
rs75732853	6	26296842	T / A	0.0107	2.05 (1.48-2.82)	1.261e-05		2.79 (1.79-4.35)	6e-06		1.16 (1.08-1.24)	1.13522e-05
rs77311585	6	26297508	T / G	0.0107	2.05 (1.48-2.82)	1.261e-05		2.79 (1.79-4.35)	6e-06		1.16 (1.08-1.24)	1.13522e-05
rs7450543	6	26299895	A / C	0.0107	2.05 (1.48-2.82)	1.26e-05		2.79 (1.79-4.35)	6e-06		1.16 (1.08-1.24)	1.13522e-05
rs1883212	6	26300215	A / G	0.0107	2.05 (1.48-2.82)	1.26e-05		2.79 (1.79-4.35)	6e-06		1.16 (1.08-1.24)	1.13522e-05
rs79937604	6	26301259	C / A	0.0107	2.05 (1.48-2.82)	1.26e-05		2.79 (1.79-4.35)	6e-06		1.16 (1.08-1.24)	1.13522e-05
rs76079415	6	26303484	A / T	0.0107	2.05 (1.48-2.82)	1.26e-05		2.79 (1.79-4.35)	5.9e-06		1.16 (1.08-1.24)	1.13552e-05
rs75223753	6	26303514	T / C	0.0107	2.05 (1.48-2.82)	1.26e-05		2.79 (1.79-4.35)	5.9e-06		1.16 (1.08-1.24)	1.13552e-05
rs113022264	6	26304207	C / A	0.0107	2.05 (1.48-2.82)	1.259e-05		2.79 (1.79-4.35)	5.9e-06		1.16 (1.08-1.24)	1.13552e-05
rs113549253	6	26306492	G / T	0.0106	2.07 (1.50-2.86)	9.103e-06		2.86 (1.83-4.47)	4.1e-06		1.16 (1.09-1.24)	8.19248e-06
rs111743343	6	26307834	C / T	0.0106	2.07 (1.50-2.86)	9.381e-06		2.86 (1.83-4.47)	4.2e-06		1.16 (1.09-1.24)	8.19353e-06
rs74900192	6	26308958	T / C	0.0106	2.07 (1.50-2.85)	9.524e-06		2.85 (1.82-4.46)	4.2e-06		1.16 (1.09-1.24)	8.62176e-06
rs75735644	6	26311920	G / C	0.0106	2.07 (1.50-2.86)	9.33e-06		2.86 (1.83-4.47)	4.2e-06		1.16 (1.09-1.24)	8.41894e-06
rs112368323	6	26313820	A / T	0.0106	2.07 (1.50-2.85)	9.648e-06		2.85 (1.82-4.45)	4.2e-06		1.16 (1.09-1.24)	8.81955e-06
rs112263534	6	26314452	G / T	0.0106	2.07 (1.50-2.85)	9.692e-06		2.85 (1.82-4.45)	4.2e-06		1.16 (1.09-1.24)	8.81955e-06
rs113347766	6	26315358	G / A	0.0104	2.07 (1.49-2.87)	1.273e-05		2.85 (1.81-4.49)	5.7e-06		1.16 (1.09-1.24)	1.20612e-05
rs16891549	6	26315482	C / T	0.0106	2.07 (1.50-2.85)	9.755e-06		2.85 (1.82-4.45)	4.3e-06		1.16 (1.09-1.24)	9.07365e-06
rs75180146	6	26315722	A / C	0.0106	2.06 (1.50-2.85)	9.772e-06		2.85 (1.82-4.45)	4.3e-06		1.16 (1.09-1.24)	9.07365e-06
rs112385594	6	26316409	C / T	0.0106	2.06 (1.50-2.85)	9.864e-06		2.85 (1.82-4.45)	4.3e-06		1.16 (1.09-1.24)	9.06568e-06
rs75738280	6	26318169	G / A	0.0106	2.06 (1.50-2.85)	9.91e-06		2.84 (1.82-4.44)	4.3e-06		1.16 (1.09-1.24)	9.00545e-06
rs77642884	6	26320901	T / G	0.0106	2.06 (1.50-2.85)	9.987e-06		2.84 (1.82-4.45)	4.3e-06		1.16 (1.09-1.24)	8.81837e-06
rs112529440	6	26321401	G / A	0.0104	2.07 (1.49-2.87)	1.307e-05		2.85 (1.81-4.49)	5.8e-06		1.16 (1.09-1.24)	1.21097e-05
rs78524197	6	26321408	C / A	0.0106	2.06 (1.50-2.85)	1.006e-05		2.84 (1.82-4.44)	4.4e-06		1.16 (1.09-1.24)	8.78935e-06
rs113683551	6	26321953	C / T	0.0106	2.06 (1.50-2.85)	1.008e-05		2.84 (1.82-4.44)	4.4e-06		1.16 (1.09-1.24)	8.76277e-06
rs74400664	6	26323033	A / G	0.0107	2.06 (1.50-2.85)	1.003e-05		2.84 (1.82-4.44)	4.4e-06		1.16 (1.09-1.24)	8.62434e-06
rs76002541	6	26323125	A / T	0.0106	2.06 (1.50-2.84)	1.02e-05		2.84 (1.82-4.44)	4.4e-06		1.16 (1.09-1.24)	8.88877e-06
rs77664717	6	26323400	C / T	0.0106	2.06 (1.50-2.84)	1.024e-05		2.84 (1.82-4.44)	4.4e-06		1.16 (1.09-1.24)	8.85953e-06
rs2038338	6	90336469	A / G	0.9882	0.49 (0.36-0.67)	1.018e-05		0.37 (0.24-0.57)	4.5e-06		0.87 (0.82-0.93)	1.05868e-05
rs68145640	6	90337813	A / G	0.0118	2.03 (1.48-2.77)	9.99e-06		2.70 (1.77-4.14)	4.3e-06		1.15 (1.08-1.22)	1.06199e-05
rs11754238	6	90345536	T / C	0.0119	2.02 (1.48-2.75)	1.113e-05		2.68 (1.76-4.09)	4.8e-06		1.15 (1.08-1.22)	1.09698e-05
rs67506370	6	90345698	C / G	0.0119	2.02 (1.48-2.75)	1.113e-05		2.68 (1.76-4.09)	4.8e-06		1.15 (1.08-1.22)	1.09698e-05
rs59855758	6	90363849	G / A	0.0119	2.00 (1.47-2.74)	1.277e-05		2.66 (1.74-4.05)	5.5e-06		1.15 (1.08-1.22)	1.26064e-05
rs72913958	6	90370473	A / G	0.0119	2.00 (1.46-2.73)	1.356e-05		2.65 (1.74-4.03)	5.8e-06		1.15 (1.08-1.22)	1.31552e-05
rs61459265	6	90376524	C / G	0.0119	2.00 (1.46-2.73)	1.366e-05		2.64 (1.74-4.03)	5.8e-06		1.15 (1.08-1.22)	1.34853e-05
rs715203	6	90382150	C / A	0.0119	2.00 (1.46-2.73)	1.366e-05		2.64 (1.74-4.03)	5.8e-06		1.15 (1.08-1.22)	1.34853e-05
rs67654358	6	90408104	A / G	0.0119	1.99 (1.46-2.72)	1.448e-05		2.63 (1.73-4.01)	6.3e-06		1.15 (1.08-1.22)	1.42517e-05
rs55729223	6	90418331	A / G	0.0119	1.99 (1.46-2.72)	1.449e-05		2.63 (1.73-4.01)	6.3e-06		1.15 (1.08-1.22)	1.42517e-05
rs72915912	6	90430325	C / T	0.0117	2.04 (1.49-2.79)	9.249e-06		2.73 (1.78-4.19)	3.8e-06		1.15 (1.08-1.23)	9.63576e-06
rs112893069	6	90437546	C / T	0.012	1.99 (1.46-2.72)	1.493e-05		2.63 (1.73-4.00)	6.5e-06		1.15 (1.08-1.22)	1.46527e-05
rs113974633	6	90445594	C / T	0.0117	2.04 (1.49-2.79)	9.254e-06		2.73 (1.78-4.18)	3.8e-06		1.15 (1.08-1.23)	9.68323e-06
rs112061959	6	90460604	G / A	0.0119	1.99 (1.46-2.72)	1.444e-05		2.63 (1.73-4.01)	6.3e-06		1.15 (1.08-1.22)	1.42517e-05
rs66495969	6	90474645	G / C	0.0119	1.99 (1.46-2.72)	1.444e-05		2.63 (1.73-4.01)	6.3e-06		1.15 (1.08-1.22)	1.42435e-05
rs67856507	6	90480293	G / A	0.0119	2.00 (1.46-2.73)	1.442e-05		2.63 (1.73-4.01)	6.3e-06		1.15 (1.08-1.22)	1.38073e-05
rs41402447	6	90486325	T / C	0.0119	2.00 (1.46-2.73)	1.42e-05		2.64 (1.73-4.02)	6.1e-06		1.15 (1.08-1.22)	1.38101e-05
rs148002838	6	90492733	C / T	0.0119	2.00 (1.46-2.73)	1.425e-05		2.64 (1.73-4.02)	6.1e-06		1.15 (1.08-1.22)	1.38219e-05
rs113380122	6	90511636	G / A	0.0118	2.02 (1.48-2.76)	1.065e-05		2.70 (1.77-4.12)	4.4e-06		1.15 (1.08-1.22)	1.11935e-05
rs17506620	6	90512684	A / G	0.0119	2.01 (1.47-2.74)	1.185e-05		2.67 (1.75-4.07)	5e-06		1.15 (1.08-1.22)	1.14418e-05
rs7741287	6	90515237	G / A	0.0119	2.01 (1.47-2.74)	1.195e-05		2.67 (1.75-4.07)	5e-06		1.15 (1.08-1.22)	1.17647e-05
rs11754332	6	90524897	C / G	0.0119	2.01 (1.47-2.74)	1.204e-05		2.67 (1.75-4.07)	5.1e-06		1.15 (1.08-1.22)	1.17608e-05
rs66776315	6	90527693	G / A	0.0119	2.01 (1.47-2.74)	1.207e-05		2.67 (1.75-4.07)	5.1e-06		1.15 (1.08-1.22)	1.17608e-05
rs57370964	6	90533205	A / C	0.0119	2.01 (1.47-2.74)	1.209e-05		2.67 (1.75-4.07)	5.1e-06		1.15 (1.08-1.22)	1.17608e-05
rs111779043	6	90534293	G / A	0.0119	2.01 (1.47-2.74)	1.21e-05		2.67 (1.75-4.07)	5.1e-06		1.15 (1.08-1.22)	1.17608e-05
rs68041556	6	90536938	G / A	0.0119	2.01 (1.47-2.74)	1.21e-05		2.67 (1.75-4.07)	5.1e-06		1.15 (1.08-1.22)	1.17608e-05
rs67542252	6	90537086	A / G	0.0119	2.01 (1.47-2.74)	1.21e-05		2.67 (1.75-4.07)	5.1e-06		1.15 (1.08-1.22)	1.17608e-05
rs66502361	6	90560873	A / G	0.0119	2.02 (1.48-2.76)	9.316e-06		2.71 (1.77-4.13)	3.8e-06		1.15 (1.08-1.22)	9.35921e-06
rs60966143	6	90577602	C / T	0.012	2.03 (1.49-2.78)	7.78e-06		2.73 (1.79-4.16)	3.1e-06		1.15 (1.08-1.22)	8.12667e-06

[truncated: 3 more sheets: S.Table11, S.Table12, S.Table13]
